# Supplementary material for: Molecular network profiling of U373MG human glioblastoma cells following induction of apoptosis by novel marine-derived anti-cancer 1,2,3,4-tetrahydroisoquinoline alkaloids
Source: Cancer Cell Int. 2012 Apr 11;12:14. doi: 10.1186/1475-2867-12-14 (PMC3441782; doi:10.1186/1475-2867-12-14)
Supplement: Additional file 2: Table S1 — The set of 426 genes downregulated in U373MG cells following exposure to ET-770 (the compound 1a). [file 1475-2867-12-14-S2.xls]

## Sheet: SupTab1
Additional Table 1 The set of 426 genes downregulated in U373MG cells following exposure to ET-770 (the compound 1a)
Fold Change	Entrez Gene ID	Gene Symbol	Gene Name
0.0399945	23635	SSBP2	single-stranded DNA binding protein 2
0.048764	9844	ELMO1	engulfment and cell motility 1
0.0525202	57451	ODZ2	odz, odd Oz/ten-m homolog 2 (Drosophila)
0.0677049	5587	PRKD1	protein kinase D1
0.07168	22871	NLGN1	neuroligin 1
0.0724524	4300	MLLT3	myeloid/lymphoid or mixed-lineage leukemia (trithorax homolog, Drosophila); translocated to, 3
0.0877296	81846	SBF2	SET binding factor 2
0.0888347	2042	EPHA3	EPH receptor A3
0.0892486	23362	PSD3	pleckstrin and Sec7 domain containing 3
0.0942709	23085	ERC1	ELKS/RAB6-interacting/CAST family member 1
0.0959768	26037	SIPA1L1	signal-induced proliferation-associated 1 like 1
0.0961481	51319	RSRC1	arginine/serine-rich coiled-coil 1
0.0963336	4325	MMP16	matrix metallopeptidase 16 (membrane-inserted)
0.097878	8648	NCOA1	nuclear receptor coactivator 1
0.102824	23043	TNIK	TRAF2 and NCK interacting kinase
0.102846	5803	PTPRZ1	protein tyrosine phosphatase, receptor-type, Z polypeptide 1
0.102889	222255	ATXN7L1	ataxin 7-like 1
0.103058	23024	PDZRN3	PDZ domain containing ring finger 3
0.10548	9873	FCHSD2	FCH and double SH3 domains 2
0.106421	7518	XRCC4	X-ray repair complementing defective repair in Chinese hamster cells 4
0.107603	55604	LRRC16A	leucine rich repeat containing 16A
0.107636	5218	CDK14	cyclin-dependent kinase 14
0.107766	23301	EHBP1	EH domain binding protein 1
0.108158	64778	FNDC3B	fibronectin type III domain containing 3B
0.109146	5578	PRKCA	protein kinase C, alpha
0.111051	8573	CASK	calcium/calmodulin-dependent serine protein kinase (MAGUK family)
0.111451	23236	PLCB1	phospholipase C, beta 1 (phosphoinositide-specific)
0.111666	341640	FREM2	FRAS1 related extracellular matrix protein 2
0.112203	23233	EXOC6B	exocyst complex component 6B
0.112395	84978	FRMD5	FERM domain containing 5
0.112711	10466	COG5	component of oligomeric golgi complex 5
0.114051	157680	VPS13B	vacuolar protein sorting 13 homolog B (yeast)
0.114118	58508	MLL3	myeloid/lymphoid or mixed-lineage leukemia 3
0.115353	57502	NLGN4X	neuroligin 4, X-linked
0.117085	2530	FUT8	fucosyltransferase 8 (alpha (1,6) fucosyltransferase)
0.118293	169792	GLIS3	GLIS family zinc finger 3
0.118893	4026	LPP	LIM domain containing preferred translocation partner in lipoma
0.120368	54808	DYM	dymeclin
0.12107	23081	KDM4C	lysine (K)-specific demethylase 4C
0.122149	23097	CDK19	cyclin-dependent kinase 19
0.123451	3720	JARID2	jumonji, AT rich interactive domain 2
0.124024	5796	PTPRK	protein tyrosine phosphatase, receptor type, K
0.124447	163486	DENND1B	DENN/MADD domain containing 1B
0.124737	5915	RARB	retinoic acid receptor, beta
0.125206	80114	BICC1	bicaudal C homolog 1 (Drosophila)
0.125844	4064	CD180	CD180 molecule
0.12589	23380	SRGAP2	SLIT-ROBO Rho GTPase activating protein 2
0.12711	4649	MYO9A	myosin IXA
0.127787	23348	DOCK9	dedicator of cytokinesis 9
0.127865	3708	ITPR1	inositol 1,4,5-triphosphate receptor, type 1
0.127901	57178	ZMIZ1	zinc finger, MIZ-type containing 1
0.128014	9760	TOX	thymocyte selection-associated high mobility group box
0.128162	143458	LDLRAD3	low density lipoprotein receptor class A domain containing 3
0.128476	79834	SGK269	NKF3 kinase family member
0.129191	51196	PLCE1	phospholipase C, epsilon 1
0.129503	1730	DIAPH2	diaphanous homolog 2 (Drosophila)
0.129656	3632	INPP5A	inositol polyphosphate-5-phosphatase, 40kDa
0.130011	23389	MED13L	mediator complex subunit 13-like
0.130582	26115	TANC2	tetratricopeptide repeat, ankyrin repeat and coiled-coil containing 2
0.13203	10000	AKT3	v-akt murine thymoma viral oncogene homolog 3 (protein kinase B, gamma)
0.132291	6660	SOX5	SRY (sex determining region Y)-box 5
0.132878	9353	SLIT2	slit homolog 2 (Drosophila)
0.134549	1806	DPYD	dihydropyrimidine dehydrogenase
0.136116	6792	CDKL5	cyclin-dependent kinase-like 5
0.136817	23092	ARHGAP26	Rho GTPase activating protein 26
0.136859	4208	MEF2C	myocyte enhancer factor 2C
0.137849	89978	ATPBD4	ATP binding domain 4
0.138222	323	APBB2	amyloid beta (A4) precursor protein-binding, family B, member 2
0.139256	8633	UNC5C	unc-5 homolog C (C. elegans)
0.139995	987	LRBA	LPS-responsive vesicle trafficking, beach and anchor containing
0.141137	285527	FRYL	FRY-like
0.142179	9743	ARHGAP32	Rho GTPase-activating protein
0.143635	7402	UTRN	utrophin
0.145795	51454	GULP1	GULP, engulfment adaptor PTB domain containing 1
0.146307	26207	PITPNC1	phosphatidylinositol transfer protein, cytoplasmic 1
0.14704	1793	DOCK1	dedicator of cytokinesis 1
0.147218	6310	ATXN1	ataxin 1
0.148752	154664	ABCA13	ATP-binding cassette, sub-family A (ABC1), member 13
0.149123	26052	DNM3	dynamin 3
0.149184	10667	FARS2	phenylalanyl-tRNA synthetase 2, mitochondrial
0.149324	83734	ATG10	ATG10 autophagy related 10 homolog (S. cerevisiae)
0.150419	10090	UST	uronyl-2-sulfotransferase
0.152717	10495	ENOX2	ecto-NOX disulfide-thiol exchanger 2
0.154217	8476	CDC42BPA	CDC42 binding protein kinase alpha (DMPK-like)
0.155168	10274	STAG1	stromal antigen 1
0.155237	8672	EIF4G3	eukaryotic translation initiation factor 4 gamma, 3
0.15623	54828	BCAS3	breast carcinoma amplified sequence 3
0.157099	2534	FYN	FYN oncogene related to SRC, FGR, YES
0.158092	257019	FRMD3	FERM domain containing 3
0.158227	3709	ITPR2	inositol 1,4,5-triphosphate receptor, type 2
0.159231	6869	TACR1	tachykinin receptor 1
0.159287	2776	GNAQ	guanine nucleotide binding protein (G protein), q polypeptide
0.160674	4897	NRCAM	neuronal cell adhesion molecule
0.162224	8464	SUPT3H	suppressor of Ty 3 homolog (S. cerevisiae)
0.164213	9213	XPR1	xenotropic and polytropic retrovirus receptor
0.165558	7813	EVI5	ecotropic viral integration site 5
0.165742	84083	ZRANB3	zinc finger, RAN-binding domain containing 3
0.167173	54622	ARL15	ADP-ribosylation factor-like 15
0.167303	5087	PBX1	pre-B-cell leukemia homeobox 1
0.167374	54901	CDKAL1	CDK5 regulatory subunit associated protein 1-like 1
0.167474	6091	ROBO1	roundabout, axon guidance receptor, homolog 1 (Drosophila)
0.16874	81624	DIAPH3	diaphanous homolog 3 (Drosophila)
0.169487	89796	NAV1	neuron navigator 1
0.170592	55777	MBD5	methyl-CpG binding domain protein 5
0.170716	8916	HERC3	hect domain and RLD 3
0.170792	4133	MAP2	microtubule-associated protein 2
0.170903	84319	C3orf26	chromosome 3 open reading frame 26
0.171135	85440	DOCK7	dedicator of cytokinesis 7
0.171471	64754	SMYD3	SET and MYND domain containing 3
0.172211	56995	TULP4	tubby like protein 4
0.172631	2898	GRIK2	glutamate receptor, ionotropic, kainate 2
0.172673	85461	TANC1	tetratricopeptide repeat, ankyrin repeat and coiled-coil containing 1
0.172976	1112	FOXN3	forkhead box N3
0.173526	56987	BBX	bobby sox homolog (Drosophila)
0.173572	5795	PTPRJ	protein tyrosine phosphatase, receptor type, J
0.174236	80790	CMIP	c-Maf-inducing protein
0.175317	90293	KLHL13	kelch-like 13 (Drosophila)
0.175668	50807	ASAP1	ArfGAP with SH3 domain, ankyrin repeat and PH domain 1
0.175797	27347	STK39	serine threonine kinase 39 (STE20/SPS1 homolog, yeast)
0.176159	79712	GTDC1	glycosyltransferase-like domain containing 1
0.177279	6788	STK3	serine/threonine kinase 3 (STE20 homolog, yeast)
0.177734	27241	BBS9	Bardet-Biedl syndrome 9
0.178452	11278	KLF12	Kruppel-like factor 12
0.179489	1602	DACH1	dachshund homolog 1 (Drosophila)
0.179557	57522	SRGAP1	SLIT-ROBO Rho GTPase activating protein 1
0.179603	55619	DOCK10	dedicator of cytokinesis 10
0.17989	4643	MYO1E	myosin IE
0.180011	65084	TMEM135	transmembrane protein 135
0.181027	55016	MARCH1	membrane-associated ring finger (C3HC4) 1
0.181143	55816	DOK5	docking protein 5
0.182003	399694	SHC4	SHC (Src homology 2 domain containing) family, member 4
0.183034	9462	RASAL2	RAS protein activator like 2
0.184386	158038	LINGO2	leucine rich repeat and Ig domain containing 2
0.185939	817	CAMK2D	calcium/calmodulin-dependent protein kinase II delta
0.186119	57186	RALGAPA2	chromosome 20 open reading frame 74
0.186168	7068	THRB	thyroid hormone receptor, beta (erythroblastic leukemia viral (v-erb-a) oncogene homolog 2, avian)
0.186488	84976	DISP1	dispatched homolog 1 (Drosophila)
0.187642	27303	RBMS3	RNA binding motif, single stranded interacting protein
0.189384	93627	TBCK	TBC domain-containing protein kinase-like
0.190278	23522	MYST4	MYST histone acetyltransferase (monocytic leukemia) 4
0.190454	23505	TMEM131	transmembrane protein 131
0.191502	23514	KIAA0146	KIAA0146
0.192104	114884	OSBPL10	oxysterol binding protein-like 10
0.192378	7405	UVRAG	UV radiation resistance associated gene
0.192994	60412	EXOC4	exocyst complex component 4
0.193116	1501	CTNND2	catenin (cadherin-associated protein), delta 2 (neural plakophilin-related arm-repeat protein)
0.193685	10973	ASCC3	activating signal cointegrator 1 complex subunit 3
0.193838	5618	PRLR	prolactin receptor
0.194106	2131	EXT1	exostoses (multiple) 1
0.194329	26610	ELP4	elongation protein 4 homolog (S. cerevisiae)
0.19494	5521	PPP2R2B	protein phosphatase 2 (formerly 2A), regulatory subunit B, beta isoform
0.195649	9832	JAKMIP2	Janus kinase and microtubule interacting protein 2
0.195653	10371	SEMA3A	sema domain, immunoglobulin domain (Ig), short basic domain, secreted, (semaphorin) 3A
0.196168	23060	ZNF609	zinc finger protein 609
0.196174	1130	LYST	lysosomal trafficking regulator
0.196673	84441	MAML2	mastermind-like 2 (Drosophila)
0.19679	84529	C15orf41	chromosome 15 open reading frame 41
0.196973	51594	NBAS	neuroblastoma amplified sequence
0.197077	5530	PPP3CA	protein phosphatase 3 (formerly 2B), catalytic subunit, alpha isoform
0.198063	132	ADK	adenosine kinase
0.199275	23294	ANKS1A	ankyrin repeat and sterile alpha motif domain containing 1A
0.199483	152579	SCFD2	sec1 family domain containing 2
0.19965	2241	FER	fer (fps/fes related) tyrosine kinase
0.199696	85464	SSH2	slingshot homolog 2 (Drosophila)
0.201274	124540	MSI2	musashi homolog 2 (Drosophila)
0.201548	285605	DTWD2	DTW domain containing 2
0.20225	2120	ETV6	ets variant 6
0.203428	114793	FMNL2	formin-like 2
0.203449	5747	PTK2	PTK2 protein tyrosine kinase 2
0.203517	63895	FAM38B	family with sequence similarity 38, member B
0.204278	5137	PDE1C	phosphodiesterase 1C, calmodulin-dependent 70kDa
0.20576	65065	NBEAL1	neurobeachin-like 1
0.20689	5337	PLD1	phospholipase D1, phosphatidylcholine-specific
0.207578	2070	EYA4	eyes absent homolog 4 (Drosophila)
0.207735	51194	IPO11	importin 11
0.209012	9779	TBC1D5	TBC1 domain family, member 5
0.209703	89797	NAV2	neuron navigator 2
0.210347	80216	ALPK1	alpha-kinase 1
0.21037	23002	DAAM1	dishevelled associated activator of morphogenesis 1
0.210675	8732	RNGTT	RNA guanylyltransferase and 5'-phosphatase
0.210802	94122	SYTL5	synaptotagmin-like 5
0.211612	594	BCKDHB	branched chain keto acid dehydrogenase E1, beta polypeptide
0.211819	55100	WDR70	WD repeat domain 70
0.211987	4651	MYO10	myosin X
0.213444	51334	PRR16	proline rich 16
0.214574	84068	SLC10A7	solute carrier family 10 (sodium/bile acid cotransporter family), member 7
0.214872	23077	MYCBP2	MYC binding protein 2
0.215389	84181	CHD6	chromodomain helicase DNA binding protein 6
0.216244	85317	BAGE4	B melanoma antigen family, member 4
0.217139	5583	PRKCH	protein kinase C, eta
0.217388	5783	PTPN13	protein tyrosine phosphatase, non-receptor type 13 (APO-1/CD95 (Fas)-associated phosphatase)
0.21946	27067	STAU2	staufen, RNA binding protein, homolog 2 (Drosophila)
0.21983	2932	GSK3B	glycogen synthase kinase 3 beta
0.220352	9577	BRE	brain and reproductive organ-expressed (TNFRSF1A modulator)
0.220793	23387	SIK3	SIK family kinase 3
0.222182	8945	BTRC	beta-transducin repeat containing
0.222804	4163	MCC	mutated in colorectal cancers
0.223855	57521	RPTOR	regulatory associated protein of MTOR, complex 1
0.224362	5775	PTPN4	protein tyrosine phosphatase, non-receptor type 4 (megakaryocyte)
0.22437	56288	PARD3	par-3 partitioning defective 3 homolog (C. elegans)
0.224968	19	ABCA1	ATP-binding cassette, sub-family A (ABC1), member 1
0.225659	60685	ZFAND3	zinc finger, AN1-type domain 3
0.22656	10499	NCOA2	nuclear receptor coactivator 2
0.226675	2737	GLI3	GLI family zinc finger 3
0.226829	9736	USP34	ubiquitin specific peptidase 34
0.227235	1021	CDK6	cyclin-dependent kinase 6
0.227874	49855	SCAPER	S-phase cyclin A-associated protein in the ER
0.228499	23335	WDR7	WD repeat domain 7
0.228876	6482	ST3GAL1	ST3 beta-galactoside alpha-2,3-sialyltransferase 1
0.229553	196527	ANO6	anoctamin 6
0.229663	7039	TGFA	transforming growth factor, alpha
0.230265	4249	MGAT5	mannosyl (alpha-1,6-)-glycoprotein beta-1,6-N-acetyl-glucosaminyltransferase
0.230301	1739	DLG1	discs, large homolog 1 (Drosophila)
0.230523	55607	PPP1R9A	protein phosphatase 1, regulatory (inhibitor) subunit 9A
0.231349	10497	UNC13B	unc-13 homolog B (C. elegans)
0.231373	2035	EPB41	erythrocyte membrane protein band 4.1 (elliptocytosis 1, RH-linked)
0.231443	79683	ZDHHC14	zinc finger, DHHC-type containing 14
0.232494	10082	GPC6	glypican 6
0.23266	658	BMPR1B	bone morphogenetic protein receptor, type IB
0.232781	29994	BAZ2B	bromodomain adjacent to zinc finger domain, 2B
0.233155	11214	AKAP13	A kinase (PRKA) anchor protein 13
0.233288	85319	BAGE2	B melanoma antigen family, member 2
0.233379	7204	TRIO	triple functional domain (PTPRF interacting)
0.234008	81563	C1orf21	chromosome 1 open reading frame 21
0.23497	57568	SIPA1L2	signal-induced proliferation-associated 1 like 2
0.235251	11179	ZNF277	zinc finger protein 277
0.236579	79772	MCTP1	multiple C2 domains, transmembrane 1
0.236932	659	BMPR2	bone morphogenetic protein receptor, type II (serine/threonine kinase)
0.237321	2887	GRB10	growth factor receptor-bound protein 10
0.238176	8935	SKAP2	src kinase associated phosphoprotein 2
0.23843	8546	AP3B1	adaptor-related protein complex 3, beta 1 subunit
0.23895	10257	ABCC4	ATP-binding cassette, sub-family C (CFTR/MRP), member 4
0.239416	4693	NDP	Norrie disease (pseudoglioma)
0.239941	23332	CLASP1	cytoplasmic linker associated protein 1
0.240066	221895	JAZF1	JAZF zinc finger 1
0.242102	28232	SLCO3A1	solute carrier organic anion transporter family, member 3A1
0.242984	2200	FBN1	fibrillin 1
0.24306	23007	PLCH1	phospholipase C, eta 1
0.243229	2632	GBE1	glucan (1,4-alpha-), branching enzyme 1
0.243398	57448	BIRC6	baculoviral IAP repeat-containing 6
0.243407	57609	DIP2B	DIP2 disco-interacting protein 2 homolog B (Drosophila)
0.244056	64764	CREB3L2	cAMP responsive element binding protein 3-like 2
0.244285	1009	CDH11	cadherin 11, type 2, OB-cadherin (osteoblast)
0.245004	54839	LRRC49	leucine rich repeat containing 49
0.245782	220965	FAM13C	family with sequence similarity 13, member C
0.246672	6840	SVIL	supervillin
0.24895	158471	PRUNE2	prune homolog 2 (Drosophila)
0.250352	84162	KIAA1109	KIAA1109
0.250897	27044	SND1	staphylococcal nuclease and tudor domain containing 1
0.251668	9692	KIAA0391	KIAA0391
0.252039	10186	LHFP	lipoma HMGIC fusion partner
0.252114	286053	NSMCE2	non-SMC element 2, MMS21 homolog (S. cerevisiae)
0.252898	64409	WBSCR17	Williams-Beuren syndrome chromosome region 17
0.253265	55770	EXOC2	exocyst complex component 2
0.253593	55870	ASH1L	ash1 (absent, small, or homeotic)-like (Drosophila)
0.254881	54927	CHCHD3	coiled-coil-helix-coiled-coil-helix domain containing 3
0.255109	9472	AKAP6	A kinase (PRKA) anchor protein 6
0.255355	2869	GRK5	G protein-coupled receptor kinase 5
0.25567	23001	WDFY3	WD repeat and FYVE domain containing 3
0.256034	81617	CAB39L	calcium binding protein 39-like
0.257111	636	BICD1	bicaudal D homolog 1 (Drosophila)
0.257195	3084	NRG1	neuregulin 1
0.258495	84216	TMEM117	transmembrane protein 117
0.258714	79071	ELOVL6	ELOVL family member 6, elongation of long chain fatty acids (FEN1/Elo2, SUR4/Elo3-like, yeast)
0.258725	85318	BAGE3	B melanoma antigen family, member 3
0.258903	54796	BNC2	basonuclin 2
0.259662	83989	FAM172A	family with sequence similarity 172, member A
0.260136	54558	SPATA6	spermatogenesis associated 6
0.260876	388650	FAM69A	family with sequence similarity 69, member A
0.261219	79591	C10orf76	chromosome 10 open reading frame 76
0.261723	5793	PTPRG	protein tyrosine phosphatase, receptor type, G
0.262039	3099	HK2	hexokinase 2
0.262297	22864	R3HDM2	R3H domain containing 2
0.262364	79109	MAPKAP1	mitogen-activated protein kinase associated protein 1
0.26271	23078	KIAA0564	KIAA0564
0.263602	79096	C11orf49	chromosome 11 open reading frame 49
0.263707	10165	SLC25A13	solute carrier family 25, member 13 (citrin)
0.264051	85316	BAGE5	B melanoma antigen family, member 5
0.264881	84961	FBXL20	F-box and leucine-rich repeat protein 20
0.265025	3778	KCNMA1	potassium large conductance calcium-activated channel, subfamily M, alpha member 1
0.265283	5787	PTPRB	protein tyrosine phosphatase, receptor type, B
0.265541	130507	UBR3	ubiquitin protein ligase E3 component n-recognin 3 (putative)
0.265983	55869	HDAC8	histone deacetylase 8
0.266347	56479	KCNQ5	potassium voltage-gated channel, KQT-like subfamily, member 5
0.268589	5257	PHKB	phosphorylase kinase, beta
0.27078	8925	HERC1	hect (homologous to the E6-AP (UBE3A) carboxyl terminus) domain and RCC1 (CHC1)-like domain (RLD) 1
0.27127	26750	RPS6KC1	ribosomal protein S6 kinase, 52kDa, polypeptide 1
0.272039	63971	KIF13A	kinesin family member 13A
0.272095	57713	SFMBT2	Scm-like with four mbt domains 2
0.272532	79839	CCDC102B	coiled-coil domain containing 102B
0.272583	10367	CBARA1	calcium binding atopy-related autoantigen 1
0.273314	84669	USP32	ubiquitin specific peptidase 32
0.273376	3141	HLCS	holocarboxylase synthetase (biotin-(proprionyl-CoA-carboxylase (ATP-hydrolysing)) ligase)
0.273484	64283	RGNEF	Rho-guanine nucleotide exchange factor
0.27374	4331	MNAT1	menage a trois homolog 1, cyclin H assembly factor (Xenopus laevis)
0.274059	54914	KIAA1797	KIAA1797
0.275107	51397	COMMD10	COMM domain containing 10
0.275554	64326	RFWD2	ring finger and WD repeat domain 2
0.276144	89782	LMLN	leishmanolysin-like (metallopeptidase M8 family)
0.276394	152485	ZNF827	zinc finger protein 827
0.276836	6641	SNTB1	syntrophin, beta 1 (dystrophin-associated protein A1, 59kDa, basic component 1)
0.276996	8658	TNKS	tankyrase, TRF1-interacting ankyrin-related ADP-ribose polymerase
0.277473	23382	AHCYL2	adenosylhomocysteinase-like 2
0.278096	23037	PDZD2	PDZ domain containing 2
0.278407	1657	DMXL1	Dmx-like 1
0.278794	10580	SORBS1	sorbin and SH3 domain containing 1
0.278896	56907	SPIRE1	spire homolog 1 (Drosophila)
0.280365	116931	MED12L	mediator complex subunit 12-like
0.280869	79068	FTO	fat mass and obesity associated
0.28122	6907	TBL1X	transducin (beta)-like 1X-linked
0.282585	5095	PCCA	propionyl Coenzyme A carboxylase, alpha polypeptide
0.282742	657	BMPR1A	bone morphogenetic protein receptor, type IA
0.285293	55711	FAR2	fatty acyl CoA reductase 2
0.285992	23285	KIAA1107	KIAA1107
0.287079	23321	TRIM2	tripartite motif-containing 2
0.287267	7982	ST7	suppression of tumorigenicity 7
0.287805	1837	DTNA	dystrobrevin, alpha
0.288059	54536	EXOC6	exocyst complex component 6
0.288559	2762	GMDS	GDP-mannose 4,6-dehydratase
0.288569	3673	ITGA2	integrin, alpha 2 (CD49B, alpha 2 subunit of VLA-2 receptor)
0.288608	80005	DOCK5	dedicator of cytokinesis 5
0.289408	201266	SLC39A11	solute carrier family 39 (metal ion transporter), member 11
0.289772	92017	SNX29	sorting nexin 29
0.290315	150864	FAM117B	family with sequence similarity 117, member B
0.290736	145567	TTC7B	tetratricopeptide repeat domain 7B
0.290799	6487	ST3GAL3	ST3 beta-galactoside alpha-2,3-sialyltransferase 3
0.290981	202374	STK32A	serine/threonine kinase 32A
0.291117	120114	FAT3	FAT tumor suppressor homolog 3 (Drosophila)
0.291126	8850	KAT2B	K(lysine) acetyltransferase 2B
0.291718	55275	VPS53	vacuolar protein sorting 53 homolog (S. cerevisiae)
0.291721	10352	WARS2	tryptophanyl tRNA synthetase 2, mitochondrial
0.292208	6934	TCF7L2	transcription factor 7-like 2 (T-cell specific, HMG-box)
0.293127	3037	HAS2	hyaluronan synthase 2
0.293726	64327	LMBR1	limb region 1 homolog (mouse)
0.294428	246269	LACE1	lactation elevated 1
0.295107	11069	RAPGEF4	Rap guanine nucleotide exchange factor (GEF) 4
0.296799	23224	SYNE2	spectrin repeat containing, nuclear envelope 2
0.29716	9846	GAB2	GRB2-associated binding protein 2
0.297386	84236	RHBDD1	rhomboid domain containing 1
0.297532	26018	LRIG1	leucine-rich repeats and immunoglobulin-like domains 1
0.298064	22926	ATF6	activating transcription factor 6
0.298102	57706	DENND1A	DENN/MADD domain containing 1A
0.29814	9175	MAP3K13	mitogen-activated protein kinase kinase kinase 13
0.29827	199857	ALG14	asparagine-linked glycosylation 14 homolog (S. cerevisiae)
0.298279	219771	CCNY	cyclin Y
0.29841	9372	ZFYVE9	zinc finger, FYVE domain containing 9
0.298862	80310	PDGFD	platelet derived growth factor D
0.298914	9653	HS2ST1	heparan sulfate 2-O-sulfotransferase 1
0.30076	55366	LGR4	leucine-rich repeat-containing G protein-coupled receptor 4
0.300767	22829	NLGN4Y	neuroligin 4, Y-linked
0.301551	60526	C2orf43	chromosome 2 open reading frame 43
0.302212	4645	MYO5B	myosin VB
0.302285	288	ANK3	ankyrin 3, node of Ranvier (ankyrin G)
0.3026	9482	STX8	syntaxin 8
0.302613	868	CBLB	Cas-Br-M (murine) ecotropic retroviral transforming sequence b
0.302879	54502	RBM47	RNA binding motif protein 47
0.303956	114781	BTBD9	BTB (POZ) domain containing 9
0.303959	28996	HIPK2	homeodomain interacting protein kinase 2
0.303991	253558	LCLAT1	lysocardiolipin acyltransferase 1
0.304001	9037	SEMA5A	sema domain, seven thrombospondin repeats (type 1 and type 1-like), transmembrane domain (TM) and short cytoplasmic domain, (semaphorin) 5A
0.304244	10529	NEBL	nebulette
0.305058	57094	CPA6	carboxypeptidase A6
0.305233	63027	SLC22A23	solute carrier family 22, member 23
0.305356	54875	CNTLN	centlein, centrosomal protein
0.305594	7003	TEAD1	TEA domain family member 1 (SV40 transcriptional enhancer factor)
0.30578	139818	DOCK11	dedicator of cytokinesis 11
0.305816	51057	C2orf86	chromosome 2 open reading frame 86
0.306239	139628	FOXR2	forkhead box R2
0.306331	64097	EPB41L4A	erythrocyte membrane protein band 4.1 like 4A
0.307702	5305	PIP4K2A	phosphatidylinositol-5-phosphate 4-kinase, type II, alpha
0.307939	4008	LMO7	LIM domain 7
0.308098	4983	OPHN1	oligophrenin 1
0.30956	220972	MARCH8	membrane-associated ring finger (C3HC4) 8
0.309785	80312	TET1	tet oncogene 1
0.310205	4671	NAIP	NLR family, apoptosis inhibitory protein
0.310268	57107	PDSS2	prenyl (decaprenyl) diphosphate synthase, subunit 2
0.311442	57496	MKL2	MKL/myocardin-like 2
0.313221	8470	SORBS2	sorbin and SH3 domain containing 2
0.313724	55779	WDR52	WD repeat domain 52
0.314028	5291	PIK3CB	phosphoinositide-3-kinase, catalytic, beta polypeptide
0.314039	10098	TSPAN5	tetraspanin 5
0.314787	9252	RPS6KA5	ribosomal protein S6 kinase, 90kDa, polypeptide 5
0.314844	65975	STK33	serine/threonine kinase 33
0.314918	9315	C5orf13	chromosome 5 open reading frame 13
0.314942	222553	SLC35F1	solute carrier family 35, member F1
0.315815	26137	ZBTB20	zinc finger and BTB domain containing 20
0.316717	286410	ATP11C	ATPase, class VI, type 11C
0.317246	23274	CLEC16A	C-type lectin domain family 16, member A
0.317296	54541	DDIT4	DNA-damage-inducible transcript 4
0.317426	154743	C7orf60	chromosome 7 open reading frame 60
0.319119	8650	NUMB	numb homolog (Drosophila)
0.320584	2585	GALK2	galactokinase 2
0.320587	5073	PARN	poly(A)-specific ribonuclease (deadenylation nuclease)
0.321339	8502	PKP4	plakophilin 4
0.322011	114882	OSBPL8	oxysterol binding protein-like 8
0.322069	22906	TRAK1	trafficking protein, kinesin binding 1
0.322103	55691	FRMD4A	FERM domain containing 4A
0.322273	79966	SCD5	stearoyl-CoA desaturase 5
0.322999	57688	ZSWIM6	zinc finger, SWIM-type containing 6
0.323066	60682	SMAP1	small ArfGAP 1
0.32334	7903	ST8SIA4	ST8 alpha-N-acetyl-neuraminide alpha-2,8-sialyltransferase 4
0.323575	55187	VPS13D	vacuolar protein sorting 13 homolog D (S. cerevisiae)
0.324448	152503	SH3D19	SH3 domain containing 19
0.324495	8777	MPDZ	multiple PDZ domain protein
0.324715	31	ACACA	acetyl-Coenzyme A carboxylase alpha
0.324892	3556	IL1RAP	interleukin 1 receptor accessory protein
0.324969	285966	FAM115C	family with sequence similarity 115, member C
0.325392	11060	WWP2	WW domain containing E3 ubiquitin protein ligase 2
0.325496	79613	TMCO7	transmembrane and coiled-coil domains 7
0.325622	55534	MAML3	mastermind-like 3 (Drosophila)
0.326248	9666	DZIP3	DAZ interacting protein 3, zinc finger
0.326619	55297	CCDC91	coiled-coil domain containing 91
0.327402	128710	C20orf94	chromosome 20 open reading frame 94
0.327618	59269	HIVEP3	human immunodeficiency virus type I enhancer binding protein 3
0.327897	4763	NF1	neurofibromin 1
0.32795	57512	GPR158	G protein-coupled receptor 158
0.328689	26960	NBEA	neurobeachin
0.329143	6935	ZEB1	zinc finger E-box binding homeobox 1
0.329639	83891	SNX25	sorting nexin 25
0.330104	729830	FAM160A1	family with sequence similarity 160, member A1
0.33012	23093	TTLL5	tubulin tyrosine ligase-like family, member 5
0.330375	25902	MTHFD1L	methylenetetrahydrofolate dehydrogenase (NADP+ dependent) 1-like
0.330586	23194	FBXL7	F-box and leucine-rich repeat protein 7
0.331356	80014	WWC2	WW and C2 domain containing 2
0.331995	4684	NCAM1	neural cell adhesion molecule 1
0.333011	1373	CPS1	carbamoyl-phosphate synthase 1, mitochondrial
The genome-wide gene expression profile was studied on Human Gene 1.0 ST array in U373MG cells following a 24 hour-exposure to the vehicle (DMSO) or ET-770 (the compound 1a) at the concentration of IC50. The fold changes smaller than 0.3333, calculated by the expression levels in the compound-treated cells divided by those in the vehicle-treated cells, are considered as substantial downregulation…
