# Supplementary material for: Molecular network profiling of U373MG human glioblastoma cells following induction of apoptosis by novel marine-derived anti-cancer 1,2,3,4-tetrahydroisoquinoline alkaloids
Source: Cancer Cell Int. 2012 Apr 11;12:14. doi: 10.1186/1475-2867-12-14 (PMC3441782; doi:10.1186/1475-2867-12-14)
Supplement: Additional file 3: Table S2 — The set of 45 genes upregulated in U373MG cells following exposure to ET-770 (the compound 1a). [file 1475-2867-12-14-S3.xls]

## Sheet: UpList
Additional Table 2 The set of 45 genes upregulated in U373MG cells following exposure to ET-770 (the compound 1a)
Fold Change	Entrez Gene ID	Gene Symbol	Gene Name
6.09723	116039	OSR2	odd-skipped related 2 (Drosophila)
5.11564	1839	HBEGF	heparin-binding EGF-like growth factor
4.88706	9495	AKAP5	A kinase (PRKA) anchor protein 5
4.68895	53944	CSNK1G1	casein kinase 1, gamma 1
4.66307	3552	IL1A	interleukin 1, alpha
4.28042	55879	GABRQ	gamma-aminobutyric acid (GABA) receptor, theta
4.0274	284391	ZNF844	zinc finger protein 844
3.81777	1870	E2F2	E2F transcription factor 2
3.79413	55540	IL17RB	interleukin 17 receptor B
3.74947	374383	B7H6	B7 homolog 6
3.72134	60386	SLC25A19	solute carrier family 25 (mitochondrial thiamine pyrophosphate carrier), member 19
3.71627	993	CDC25A	cell division cycle 25 homolog A (S. pombe)
3.70389	374393	FAM111B	family with sequence similarity 111, member B
3.6515	26045	LRRTM2	leucine rich repeat transmembrane neuronal 2
3.65025	121268	RHEBL1	Ras homolog enriched in brain like 1
3.57885	4886	NPY1R	neuropeptide Y receptor Y1
3.57494	27063	ANKRD1	ankyrin repeat domain 1 (cardiac muscle)
3.56959	84798	C19orf48	chromosome 19 open reading frame 48
3.53812	7286	TUFT1	tuftelin 1
3.53166	4929	NR4A2	nuclear receptor subfamily 4, group A, member 2
3.52296	990	CDC6	cell division cycle 6 homolog (S. cerevisiae)
3.49717	29116	MYLIP	myosin regulatory light chain interacting protein
3.42693	10018	BCL2L11	BCL2-like 11 (apoptosis facilitator)
3.32686	9134	CCNE2	cyclin E2
3.32094	29893	PSMC3IP	PSMC3 interacting protein
3.28809	9518	GDF15	growth differentiation factor 15
3.28378	4860	PNP	nucleoside phosphorylase
3.23686	84962	JUB	jub, ajuba homolog (Xenopus laevis)
3.21858	760	CA2	carbonic anhydrase II
3.21076	79094	CHAC1	ChaC, cation transport regulator homolog 1 (E. coli)
3.20649	163059	ZNF433	zinc finger protein 433
3.1754	284069	FAM171A2	family with sequence similarity 171, member A2
3.16097	1491	CTH	cystathionase (cystathionine gamma-lyase)
3.14665	90589	ZNF625	zinc finger protein 625
3.12326	64789	DEM1	defects in morphology 1 homolog (S. cerevisiae)
3.10105	79973	ZNF442	zinc finger protein 442
3.09078	127396	ZNF684	zinc finger protein 684
3.08969	1649	DDIT3	DNA-damage-inducible transcript 3
3.07426	116238	TLCD1	TLC domain containing 1
3.07175	83667	SESN2	sestrin 2
3.06257	3222	HOXC5	homeobox C5
3.06148	379	ARL4D	ADP-ribosylation factor-like 4D
3.05607	51307	FAM53C	family with sequence similarity 53, member C
3.03869	2920	CXCL2	chemokine (C-X-C motif) ligand 2
3.02392	85028	SNHG12	small nucleolar RNA host gene 12 (non-protein coding)
The genome-wide gene expression profile was studied on Human Gene 1.0 ST array in U373MG cells following a 24 hour-exposure to the vehicle (DMSO) or ET-770 (the compound 1a) at the concentration of IC50. The fold changes greater than 3, calculated by the expression levels in the compound-treated cells divided by those in the vehicle-treated cells, are considered as substantial upregulation. They …
