# Supplementary material for: Molecular network profiling of U373MG human glioblastoma cells following induction of apoptosis by novel marine-derived anti-cancer 1,2,3,4-tetrahydroisoquinoline alkaloids
Source: Cancer Cell Int. 2012 Apr 11;12:14. doi: 10.1186/1475-2867-12-14 (PMC3441782; doi:10.1186/1475-2867-12-14)
Supplement: Additional file 4: Table S3 — The set of 417 genes downregulated in U373MG cells following exposure to ET-770 derivative (the compound 3). [file 1475-2867-12-14-S4.xls]

## Sheet: DownList
Additional Table 3 The set of 417 genes downregulated in U373MG cells following exposure to ET-770 derivative (the compound 3)
Fold Change	Entez Gene ID	Gene Symbol	Gene Name
0.0433361	5803	PTPRZ1	protein tyrosine phosphatase, receptor-type, Z polypeptide 1
0.0528073	23635	SSBP2	single-stranded DNA binding protein 2
0.0548411	22871	NLGN1	neuroligin 1
0.0678472	4064	CD180	CD180 molecule
0.0731723	2042	EPHA3	EPH receptor A3
0.0747302	5587	PRKD1	protein kinase D1
0.0795948	23362	PSD3	pleckstrin and Sec7 domain containing 3
0.0837503	9844	ELMO1	engulfment and cell motility 1
0.0844616	57451	ODZ2	odz, odd Oz/ten-m homolog 2 (Drosophila)
0.0936757	8573	CASK	calcium/calmodulin-dependent serine protein kinase (MAGUK family)
0.0988504	81846	SBF2	SET binding factor 2
0.101385	5087	PBX1	pre-B-cell leukemia homeobox 1
0.106031	23097	CDK19	cyclin-dependent kinase 19
0.108394	8633	UNC5C	unc-5 homolog C (C. elegans)
0.108556	4026	LPP	LIM domain containing preferred translocation partner in lipoma
0.108766	57502	NLGN4X	neuroligin 4, X-linked
0.109443	5578	PRKCA	protein kinase C, alpha
0.110398	51196	PLCE1	phospholipase C, epsilon 1
0.111647	7402	UTRN	utrophin
0.113	23043	TNIK	TRAF2 and NCK interacting kinase
0.113307	51319	RSRC1	arginine/serine-rich coiled-coil 1
0.113545	23236	PLCB1	phospholipase C, beta 1 (phosphoinositide-specific)
0.114296	9353	SLIT2	slit homolog 2 (Drosophila)
0.115336	6091	ROBO1	roundabout, axon guidance receptor, homolog 1 (Drosophila)
0.116034	7518	XRCC4	X-ray repair complementing defective repair in Chinese hamster cells 4
0.116301	54622	ARL15	ADP-ribosylation factor-like 15
0.116625	323	APBB2	amyloid beta (A4) precursor protein-binding, family B, member 2
0.117101	4325	MMP16	matrix metallopeptidase 16 (membrane-inserted)
0.120032	4300	MLLT3	myeloid/lymphoid or mixed-lineage leukemia (trithorax homolog, Drosophila); translocated to, 3
0.12108	154664	ABCA13	ATP-binding cassette, sub-family A (ABC1), member 13
0.122833	23024	PDZRN3	PDZ domain containing ring finger 3
0.123321	26115	TANC2	tetratricopeptide repeat, ankyrin repeat and coiled-coil containing 2
0.129844	10466	COG5	component of oligomeric golgi complex 5
0.131778	157680	VPS13B	vacuolar protein sorting 13 homolog B (yeast)
0.134908	84083	ZRANB3	zinc finger, RAN-binding domain containing 3
0.136915	84441	MAML2	mastermind-like 2 (Drosophila)
0.137133	23081	KDM4C	lysine (K)-specific demethylase 4C
0.139651	80114	BICC1	bicaudal C homolog 1 (Drosophila)
0.143235	26037	SIPA1L1	signal-induced proliferation-associated 1 like 1
0.143545	8648	NCOA1	nuclear receptor coactivator 1
0.145011	89978	ATPBD4	ATP binding domain 4
0.145595	23301	EHBP1	EH domain binding protein 1
0.146809	56995	TULP4	tubby like protein 4
0.146894	5795	PTPRJ	protein tyrosine phosphatase, receptor type, J
0.146974	27241	BBS9	Bardet-Biedl syndrome 9
0.1477	3708	ITPR1	inositol 1,4,5-triphosphate receptor, type 1
0.147745	1806	DPYD	dihydropyrimidine dehydrogenase
0.148475	2530	FUT8	fucosyltransferase 8 (alpha (1,6) fucosyltransferase)
0.148973	84978	FRMD5	FERM domain containing 5
0.14929	4897	NRCAM	neuronal cell adhesion molecule
0.149859	5137	PDE1C	phosphodiesterase 1C, calmodulin-dependent 70kDa
0.150185	1730	DIAPH2	diaphanous homolog 2 (Drosophila)
0.151291	57178	ZMIZ1	zinc finger, MIZ-type containing 1
0.152571	54796	BNC2	basonuclin 2
0.153275	2632	GBE1	glucan (1,4-alpha-), branching enzyme 1
0.153932	5218	CDK14	cyclin-dependent kinase 14
0.154087	124540	MSI2	musashi homolog 2 (Drosophila)
0.154333	10186	LHFP	lipoma HMGIC fusion partner
0.155474	10090	UST	uronyl-2-sulfotransferase
0.156211	55779	WDR52	WD repeat domain 52
0.15694	1793	DOCK1	dedicator of cytokinesis 1
0.158994	28232	SLCO3A1	solute carrier organic anion transporter family, member 3A1
0.159334	63895	FAM38B	family with sequence similarity 38, member B
0.159361	4133	MAP2	microtubule-associated protein 2
0.159932	23085	ERC1	ELKS/RAB6-interacting/CAST family member 1
0.163194	55604	LRRC16A	leucine rich repeat containing 16A
0.163288	5796	PTPRK	protein tyrosine phosphatase, receptor type, K
0.164718	8672	EIF4G3	eukaryotic translation initiation factor 4 gamma, 3
0.164889	6869	TACR1	tachykinin receptor 1
0.165938	79834	SGK269	NKF3 kinase family member
0.167433	594	BCKDHB	branched chain keto acid dehydrogenase E1, beta polypeptide
0.169117	23348	DOCK9	dedicator of cytokinesis 9
0.170408	9873	FCHSD2	FCH and double SH3 domains 2
0.170794	257019	FRMD3	FERM domain containing 3
0.170799	10000	AKT3	v-akt murine thymoma viral oncogene homolog 3 (protein kinase B, gamma)
0.171027	64764	CREB3L2	cAMP responsive element binding protein 3-like 2
0.171158	987	LRBA	LPS-responsive vesicle trafficking, beach and anchor containing
0.171465	4693	NDP	Norrie disease (pseudoglioma)
0.172576	89796	NAV1	neuron navigator 1
0.172685	85440	DOCK7	dedicator of cytokinesis 7
0.173165	169792	GLIS3	GLIS family zinc finger 3
0.173699	10495	ENOX2	ecto-NOX disulfide-thiol exchanger 2
0.174062	6792	CDKL5	cyclin-dependent kinase-like 5
0.174257	222255	ATXN7L1	ataxin 7-like 1
0.174293	79068	FTO	fat mass and obesity associated
0.175546	10973	ASCC3	activating signal cointegrator 1 complex subunit 3
0.175738	5530	PPP3CA	protein phosphatase 3, catalytic subunit, alpha isozyme
0.176312	10371	SEMA3A	sema domain, immunoglobulin domain (Ig), short basic domain, secreted, (semaphorin) 3A
0.176929	11278	KLF12	Kruppel-like factor 12
0.177751	10082	GPC6	glypican 6
0.178528	2120	ETV6	ets variant 6
0.178563	23294	ANKS1A	ankyrin repeat and sterile alpha motif domain containing 1A
0.178804	4649	MYO9A	myosin IXA
0.179281	2898	GRIK2	glutamate receptor, ionotropic, kainate 2
0.179983	89797	NAV2	neuron navigator 2
0.181022	60412	EXOC4	exocyst complex component 4
0.181762	8916	HERC3	hect domain and RLD 3
0.181829	23233	EXOC6B	exocyst complex component 6B
0.182371	8476	CDC42BPA	CDC42 binding protein kinase alpha (DMPK-like)
0.182488	23092	ARHGAP26	Rho GTPase activating protein 26
0.18306	85461	TANC1	tetratricopeptide repeat, ankyrin repeat and coiled-coil containing 1
0.183731	57522	SRGAP1	SLIT-ROBO Rho GTPase activating protein 1
0.184614	23522	MYST4	MYST histone acetyltransferase (monocytic leukemia) 4
0.186338	23505	TMEM131	transmembrane protein 131
0.186793	58508	MLL3	myeloid/lymphoid or mixed-lineage leukemia 3
0.188566	51594	NBAS	neuroblastoma amplified sequence
0.189761	27303	RBMS3	RNA binding motif, single stranded interacting protein 3
0.189788	54808	DYM	dymeclin
0.189919	3778	KCNMA1	potassium large conductance calcium-activated channel, subfamily M, alpha member 1
0.190635	1268	CNR1	cannabinoid receptor 1 (brain)
0.19157	65084	TMEM135	transmembrane protein 135
0.191826	1501	CTNND2	catenin (cadherin-associated protein), delta 2 (neural plakophilin-related arm-repeat protein)
0.192001	64778	FNDC3B	fibronectin type III domain containing 3B
0.1924	84319	C3orf26	chromosome 3 open reading frame 26
0.192628	114793	FMNL2	formin-like 2
0.192696	81617	CAB39L	calcium binding protein 39-like
0.193748	220965	FAM13C	family with sequence similarity 13, member C
0.19489	817	CAMK2D	calcium/calmodulin-dependent protein kinase II delta
0.195293	285527	FRYL	FRY-like
0.196007	5915	RARB	retinoic acid receptor, beta
0.196268	8464	SUPT3H	suppressor of Ty 3 homolog (S. cerevisiae)
0.19678	2776	GNAQ	guanine nucleotide binding protein (G protein), q polypeptide
0.19698	9743	ARHGAP32	Rho GTPase activating protein 32
0.197977	3690	ITGB3	integrin, beta 3 (platelet glycoprotein IIIa, antigen CD61)
0.198628	19	ABCA1	ATP-binding cassette, sub-family A (ABC1), member 1
0.198771	143458	LDLRAD3	low density lipoprotein receptor class A domain containing 3
0.198897	114884	OSBPL10	oxysterol binding protein-like 10
0.199204	56937	PMEPA1	prostate transmembrane protein, androgen induced 1
0.199592	10667	FARS2	phenylalanyl-tRNA synthetase 2, mitochondrial
0.199692	1602	DACH1	dachshund homolog 1 (Drosophila)
0.199985	2200	FBN1	fibrillin 1
0.200471	4249	MGAT5	mannosyl (alpha-1,6-)-glycoprotein beta-1,6-N-acetyl-glucosaminyltransferase
0.200967	83989	FAM172A	family with sequence similarity 172, member A
0.201219	57094	CPA6	carboxypeptidase A6
0.201989	163486	DENND1B	DENN/MADD domain containing 1B
0.203387	54558	SPATA6	spermatogenesis associated 6
0.203862	3709	ITPR2	inositol 1,4,5-triphosphate receptor, type 2
0.203929	1373	CPS1	carbamoyl-phosphate synthase 1, mitochondrial
0.204095	6660	SOX5	SRY (sex determining region Y)-box 5
0.204124	4643	MYO1E	myosin IE
0.204608	7039	TGFA	transforming growth factor, alpha
0.204842	2241	FER	fer (fps/fes related) tyrosine kinase
0.205029	57381	RHOJ	ras homolog gene family, member J
0.206056	54901	CDKAL1	CDK5 regulatory subunit associated protein 1-like 1
0.206178	26137	ZBTB20	zinc finger and BTB domain containing 20
0.207911	23380	SRGAP2	SLIT-ROBO Rho GTPase activating protein 2
0.208011	285966	FAM115C	family with sequence similarity 115, member C
0.209357	9213	XPR1	xenotropic and polytropic retrovirus receptor 1
0.209365	659	BMPR2	bone morphogenetic protein receptor, type II (serine/threonine kinase)
0.209695	57521	RPTOR	regulatory associated protein of MTOR, complex 1
0.209926	9037	SEMA5A	sema domain, seven thrombospondin repeats (type 1 and type 1-like), transmembrane domain (TM) and short cytoplasmic domain, (semaphorin) 5A
0.210035	6310	ATXN1	ataxin 1
0.210247	9832	JAKMIP2	janus kinase and microtubule interacting protein 2
0.210647	221895	JAZF1	JAZF zinc finger 1
0.210755	143686	SESN3	sestrin 3
0.210884	11214	AKAP13	A kinase (PRKA) anchor protein 13
0.211188	9779	TBC1D5	TBC1 domain family, member 5
0.211688	23321	TRIM2	tripartite motif-containing 2
0.21242	79949	C10orf81	chromosome 10 open reading frame 81
0.212806	23514	KIAA0146	KIAA0146
0.213786	23389	MED13L	mediator complex subunit 13-like
0.213857	10497	UNC13B	unc-13 homolog B (C. elegans)
0.214392	3720	JARID2	jumonji, AT rich interactive domain 2
0.214912	80310	PDGFD	platelet derived growth factor D
0.216311	4651	MYO10	myosin X
0.217441	7447	VSNL1	visinin-like 1
0.217452	10257	ABCC4	ATP-binding cassette, sub-family C (CFTR/MRP), member 4
0.217704	9315	C5orf13	chromosome 5 open reading frame 13
0.218347	57186	RALGAPA2	Ral GTPase activating protein, alpha subunit 2 (catalytic)
0.221928	56975	FAM20C	family with sequence similarity 20, member C
0.222053	8850	KAT2B	K(lysine) acetyltransferase 2B
0.223142	54828	BCAS3	breast carcinoma amplified sequence 3
0.223732	636	BICD1	bicaudal D homolog 1 (Drosophila)
0.223919	4208	MEF2C	myocyte enhancer factor 2C
0.224353	8945	BTRC	beta-transducin repeat containing
0.225895	5787	PTPRB	protein tyrosine phosphatase, receptor type, B
0.225997	3673	ITGA2	integrin, alpha 2 (CD49B, alpha 2 subunit of VLA-2 receptor)
0.226404	120114	FAT3	FAT tumor suppressor homolog 3 (Drosophila)
0.226922	2131	EXT1	exostosin 1
0.227987	342184	FMN1	formin 1
0.228114	2590	GALNT2	UDP-N-acetyl-alpha-D-galactosamine:polypeptide N-acetylgalactosaminyltransferase 2 (GalNAc-T2)
0.22852	5257	PHKB	phosphorylase kinase, beta
0.229072	1462	VCAN	versican
0.230793	27044	SND1	staphylococcal nuclease and tudor domain containing 1
0.231273	64754	SMYD3	SET and MYND domain containing 3
0.23179	51397	COMMD10	COMM domain containing 10
0.232628	57221	KIAA1244	KIAA1244
0.233869	10274	STAG1	stromal antigen 1
0.234099	64409	WBSCR17	Williams-Beuren syndrome chromosome region 17
0.234136	5337	PLD1	phospholipase D1, phosphatidylcholine-specific
0.234548	51057	C2orf86	chromosome 2 open reading frame 86
0.234972	23382	AHCYL2	adenosylhomocysteinase-like 2
0.235385	27347	STK39	serine threonine kinase 39 (STE20/SPS1 homolog, yeast)
0.235542	8732	RNGTT	RNA guanylyltransferase and 5'-phosphatase
0.238926	7068	THRB	thyroid hormone receptor, beta (erythroblastic leukemia viral (v-erb-a) oncogene homolog 2, avian)
0.238929	132	ADK	adenosine kinase
0.239037	54541	DDIT4	DNA-damage-inducible transcript 4
0.239543	4163	MCC	mutated in colorectal cancers
0.240672	54927	CHCHD3	coiled-coil-helix-coiled-coil-helix domain containing 3
0.240977	104	ADARB1	adenosine deaminase, RNA-specific, B1 (RED1 homolog rat)
0.241222	9462	RASAL2	RAS protein activator like 2
0.241573	55770	EXOC2	exocyst complex component 2
0.241584	256691	MAMDC2	MAM domain containing 2
0.242432	658	BMPR1B	bone morphogenetic protein receptor, type IB
0.243079	5583	PRKCH	protein kinase C, eta
0.243407	6505	SLC1A1	solute carrier family 1 (neuronal/epithelial high affinity glutamate transporter, system Xag), member 1
0.244588	55478	PRO2012	hypothetical protein PRO2012
0.245019	139818	DOCK11	dedicator of cytokinesis 11
0.245496	5793	PTPRG	protein tyrosine phosphatase, receptor type, G
0.245783	388650	FAM69A	family with sequence similarity 69, member A
0.247457	150684	COMMD1	copper metabolism (Murr1) domain containing 1
0.247813	8038	ADAM12	ADAM metallopeptidase domain 12
0.247869	1112	FOXN3	forkhead box N3
0.248586	92017	SNX29	sorting nexin 29
0.24893	10367	CBARA1	calcium binding atopy-related autoantigen 1
0.249565	79109	MAPKAP1	mitogen-activated protein kinase associated protein 1
0.249728	6840	SVIL	supervillin
0.24973	55366	LGR4	leucine-rich repeat-containing G protein-coupled receptor 4
0.249874	10085	EDIL3	EGF-like repeats and discoidin I-like domains 3
0.250291	55607	PPP1R9A	protein phosphatase 1, regulatory (inhibitor) subunit 9A
0.250846	49855	SCAPER	S-phase cyclin A-associated protein in the ER
0.251083	55777	MBD5	methyl-CpG binding domain protein 5
0.251187	79772	MCTP1	multiple C2 domains, transmembrane 1
0.252213	196527	ANO6	anoctamin 6
0.252825	3488	IGFBP5	insulin-like growth factor binding protein 5
0.253162	219771	CCNY	cyclin Y
0.253316	5747	PTK2	PTK2 protein tyrosine kinase 2
0.253348	1009	CDH11	cadherin 11, type 2, OB-cadherin (osteoblast)
0.253972	8546	AP3B1	adaptor-related protein complex 3, beta 1 subunit
0.254994	3696	ITGB8	integrin, beta 8
0.255073	1130	LYST	lysosomal trafficking regulator
0.255159	23387	SIK3	SIK family kinase 3
0.255663	9760	TOX	thymocyte selection-associated high mobility group box
0.257119	8828	NRP2	neuropilin 2
0.258118	9249	DHRS3	dehydrogenase/reductase (SDR family) member 3
0.259268	2762	GMDS	GDP-mannose 4,6-dehydratase
0.25952	27130	INVS	inversin
0.259938	8455	ATRN	attractin
0.260163	3632	INPP5A	inositol polyphosphate-5-phosphatase, 40kDa
0.260251	2070	EYA4	eyes absent homolog 4 (Drosophila)
0.262076	2887	GRB10	growth factor receptor-bound protein 10
0.2621	2534	FYN	FYN oncogene related to SRC, FGR, YES
0.262563	23007	PLCH1	phospholipase C, eta 1
0.263877	84529	C15orf41	chromosome 15 open reading frame 41
0.26424	9736	USP34	ubiquitin specific peptidase 34
0.266416	79966	SCD5	stearoyl-CoA desaturase 5
0.266843	84976	DISP1	dispatched homolog 1 (Drosophila)
0.266982	31	ACACA	acetyl-CoA carboxylase alpha
0.267237	84068	SLC10A7	solute carrier family 10 (sodium/bile acid cotransporter family), member 7
0.267709	3141	HLCS	holocarboxylase synthetase (biotin-(proprionyl-CoA-carboxylase (ATP-hydrolysing)) ligase)
0.268262	22998	LIMCH1	LIM and calponin homology domains 1
0.269554	90293	KLHL13	kelch-like 13 (Drosophila)
0.269861	10079	ATP9A	ATPase, class II, type 9A
0.27091	2737	GLI3	GLI family zinc finger 3
0.271112	9577	BRE	brain and reproductive organ-expressed (TNFRSF1A modulator)
0.271204	4983	OPHN1	oligophrenin 1
0.271776	4644	MYO5A	myosin VA (heavy chain 12, myoxin)
0.272122	83734	ATG10	ATG10 autophagy related 10 homolog (S. cerevisiae)
0.272491	55214	LEPREL1	leprecan-like 1
0.273105	53353	LRP1B	low density lipoprotein receptor-related protein 1B
0.273312	118429	ANTXR2	anthrax toxin receptor 2
0.274147	26610	ELP4	elongation protein 4 homolog (S. cerevisiae)
0.274228	8522	GAS7	growth arrest-specific 7
0.274238	1301	COL11A1	collagen, type XI, alpha 1
0.274371	26207	PITPNC1	phosphatidylinositol transfer protein, cytoplasmic 1
0.274726	25809	TTLL1	tubulin tyrosine ligase-like family, member 1
0.275743	9896	FIG4	FIG4 homolog, SAC1 lipid phosphatase domain containing (S. cerevisiae)
0.276638	81792	ADAMTS12	ADAM metallopeptidase with thrombospondin type 1 motif, 12
0.277973	729830	FAM160A1	family with sequence similarity 160, member A1
0.278062	65065	NBEAL1	neurobeachin-like 1
0.278291	6788	STK3	serine/threonine kinase 3 (STE20 homolog, yeast)
0.278502	84181	CHD6	chromodomain helicase DNA binding protein 6
0.278602	341640	FREM2	FRAS1 related extracellular matrix protein 2
0.278651	94122	SYTL5	synaptotagmin-like 5
0.279227	55869	HDAC8	histone deacetylase 8
0.279375	85464	SSH2	slingshot homolog 2 (Drosophila)
0.280409	51454	GULP1	GULP, engulfment adaptor PTB domain containing 1
0.281308	284	ANGPT1	angiopoietin 1
0.28162	8935	SKAP2	src kinase associated phosphoprotein 2
0.28179	9692	KIAA0391	KIAA0391
0.283416	10499	NCOA2	nuclear receptor coactivator 2
0.284465	9459	ARHGEF6	Rac/Cdc42 guanine nucleotide exchange factor (GEF) 6
0.284715	8777	MPDZ	multiple PDZ domain protein
0.284977	56987	BBX	bobby sox homolog (Drosophila)
0.285159	3680	ITGA9	integrin, alpha 9
0.285475	11069	RAPGEF4	Rap guanine nucleotide exchange factor (GEF) 4
0.285777	6934	TCF7L2	transcription factor 7-like 2 (T-cell specific, HMG-box)
0.28579	55016	MARCH1	membrane-associated ring finger (C3HC4) 1
0.286372	5521	PPP2R2B	protein phosphatase 2, regulatory subunit B, beta
0.287063	79712	GTDC1	glycosyltransferase-like domain containing 1
0.28716	55788	LMBRD1	LMBR1 domain containing 1
0.28729	55870	ASH1L	ash1 (absent, small, or homeotic)-like (Drosophila)
0.287485	402778	LOC402778	CD225 family protein FLJ76511
0.288888	7813	EVI5	ecotropic viral integration site 5
0.289848	256987	SERINC5	serine incorporator 5
0.289946	55816	DOK5	docking protein 5
0.290225	80224	NUBPL	nucleotide binding protein-like
0.290468	51299	NRN1	neuritin 1
0.290677	2824	GPM6B	glycoprotein M6B
0.291016	55619	DOCK10	dedicator of cytokinesis 10
0.291537	167681	PRSS35	protease, serine, 35
0.291587	8925	HERC1	hect (homologous to the E6-AP (UBE3A) carboxyl terminus) domain and RCC1 (CHC1)-like domain (RLD) 1
0.291837	1002	CDH4	cadherin 4, type 1, R-cadherin (retinal)
0.292595	399694	SHC4	SHC (Src homology 2 domain containing) family, member 4
0.292976	128869	PIGU	phosphatidylinositol glycan anchor biosynthesis, class U
0.293126	80005	DOCK5	dedicator of cytokinesis 5
0.293698	22829	NLGN4Y	neuroligin 4, Y-linked
0.294157	27072	VPS41	vacuolar protein sorting 41 homolog (S. cerevisiae)
0.294757	9175	MAP3K13	mitogen-activated protein kinase kinase kinase 13
0.294776	10905	MAN1A2	mannosidase, alpha, class 1A, member 2
0.29518	26960	NBEA	neurobeachin
0.295245	7982	ST7	suppression of tumorigenicity 7
0.295286	28996	HIPK2	homeodomain interacting protein kinase 2
0.295308	23705	CADM1	cell adhesion molecule 1
0.296232	79096	C11orf49	chromosome 11 open reading frame 49
0.296498	10529	NEBL	nebulette
0.296818	79656	BEND5	BEN domain containing 5
0.298289	2932	GSK3B	glycogen synthase kinase 3 beta
0.299245	84162	KIAA1109	KIAA1109
0.299385	55275	VPS53	vacuolar protein sorting 53 homolog (S. cerevisiae)
0.30007	23078	KIAA0564	KIAA0564
0.300536	54914	KIAA1797	KIAA1797
0.300916	114786	XKR4	XK, Kell blood group complex subunit-related family, member 4
0.301005	657	BMPR1A	bone morphogenetic protein receptor, type IA
0.301278	84216	TMEM117	transmembrane protein 117
0.301297	1278	COL1A2	collagen, type I, alpha 2
0.302448	6653	SORL1	sortilin-related receptor, L(DLR class) A repeats-containing
0.30311	81533	ITFG1	integrin alpha FG-GAP repeat containing 1
0.303706	201266	SLC39A11	solute carrier family 39 (metal ion transporter), member 11
0.304446	57609	DIP2B	DIP2 disco-interacting protein 2 homolog B (Drosophila)
0.304606	317703	VN1R4	vomeronasal 1 receptor 4
0.30464	2104	ESRRG	estrogen-related receptor gamma
0.304862	199857	ALG14	asparagine-linked glycosylation 14 homolog (S. cerevisiae)
0.30511	55187	VPS13D	vacuolar protein sorting 13 homolog D (S. cerevisiae)
0.30561	220972	MARCH8	membrane-associated ring finger (C3HC4) 8
0.305753	1004	CDH6	cadherin 6, type 2, K-cadherin (fetal kidney)
0.306846	124989	C17orf57	chromosome 17 open reading frame 57
0.306882	50807	ASAP1	ArfGAP with SH3 domain, ankyrin repeat and PH domain 1
0.307022	2909	GRLF1	glucocorticoid receptor DNA binding factor 1
0.307178	3099	HK2	hexokinase 2
0.307355	288	ANK3	ankyrin 3, node of Ranvier (ankyrin G)
0.308196	84669	USP32	ubiquitin specific peptidase 32
0.308346	114781	BTBD9	BTB (POZ) domain containing 9
0.308641	64759	TNS3	tensin 3
0.308684	9653	HS2ST1	heparan sulfate 2-O-sulfotransferase 1
0.309113	63971	KIF13A	kinesin family member 13A
0.309186	56907	SPIRE1	spire homolog 1 (Drosophila)
0.309673	6487	ST3GAL3	ST3 beta-galactoside alpha-2,3-sialyltransferase 3
0.310495	55568	GALNT10	UDP-N-acetyl-alpha-D-galactosamine:polypeptide N-acetylgalactosaminyltransferase 10 (GalNAc-T10)
0.310612	146691	TOM1L2	target of myb1-like 2 (chicken)
0.311593	54954	FAM120C	family with sequence similarity 120C
0.311886	23001	WDFY3	WD repeat and FYVE domain containing 3
0.312068	9472	AKAP6	A kinase (PRKA) anchor protein 6
0.312462	152485	ZNF827	zinc finger protein 827
0.312567	100129710	MST131	MSTP131
0.312799	56288	PARD3	par-3 partitioning defective 3 homolog (C. elegans)
0.312913	23077	MYCBP2	MYC binding protein 2
0.313338	93627	TBCK	TBC1 domain containing kinase
0.314881	11166	SOX21	SRY (sex determining region Y)-box 21
0.31542	84168	ANTXR1	anthrax toxin receptor 1
0.315509	57211	GPR126	G protein-coupled receptor 126
0.315518	130507	UBR3	ubiquitin protein ligase E3 component n-recognin 3 (putative)
0.316168	222553	SLC35F1	solute carrier family 35, member F1
0.316178	79071	ELOVL6	ELOVL family member 6, elongation of long chain fatty acids (FEN1/Elo2, SUR4/Elo3-like, yeast)
0.316288	56172	ANKH	ankylosis, progressive homolog (mouse)
0.317503	10160	FARP1	FERM, RhoGEF (ARHGEF) and pleckstrin domain protein 1 (chondrocyte-derived)
0.317529	4684	NCAM1	neural cell adhesion molecule 1
0.317603	55129	ANO10	anoctamin 10
0.317814	4756	NEO1	neogenin homolog 1 (chicken)
0.317815	23446	SLC44A1	solute carrier family 44, member 1
0.318069	6482	ST3GAL1	ST3 beta-galactoside alpha-2,3-sialyltransferase 1
0.318165	1837	DTNA	dystrobrevin, alpha
0.318277	285600	C5orf36	chromosome 5 open reading frame 36
0.318568	5291	PIK3CB	phosphoinositide-3-kinase, catalytic, beta polypeptide
0.318839	60312	AFAP1	actin filament associated protein 1
0.318926	57643	ZSWIM5	zinc finger, SWIM-type containing 5
0.319036	6907	TBL1X	transducin (beta)-like 1X-linked
0.319102	23332	CLASP1	cytoplasmic linker associated protein 1
0.319212	412	STS	steroid sulfatase (microsomal), isozyme S
0.32024	8801	SUCLG2	succinate-CoA ligase, GDP-forming, beta subunit
0.320537	10610	ST6GALNAC2	ST6 (alpha-N-acetyl-neuraminyl-2,3-beta-galactosyl-1,3)-N-acetylgalactosaminide alpha-2,6-sialyltransferase 2
0.320612	92521	CYTSB	cytospin B
0.321261	22848	AAK1	AP2 associated kinase 1
0.321526	55076	TMEM45A	transmembrane protein 45A
0.32261	3691	ITGB4	integrin, beta 4
0.322959	22858	ICK	intestinal cell (MAK-like) kinase
0.323572	54502	RBM47	RNA binding motif protein 47
0.323664	23556	PIGN	phosphatidylinositol glycan anchor biosynthesis, class N
0.32526	5783	PTPN13	protein tyrosine phosphatase, non-receptor type 13 (APO-1/CD95 (Fas)-associated phosphatase)
0.325434	4628	MYH10	myosin, heavy chain 10, non-muscle
0.325571	50937	CDON	Cdon homolog (mouse)
0.325871	25814	ATXN10	ataxin 10
0.325898	4671	NAIP	NLR family, apoptosis inhibitory protein
0.325914	7405	UVRAG	UV radiation resistance associated gene
0.326438	253558	LCLAT1	lysocardiolipin acyltransferase 1
0.326673	1356	CP	ceruloplasmin (ferroxidase)
0.326778	23224	SYNE2	spectrin repeat containing, nuclear envelope 2
0.326874	80036	TRPM3	transient receptor potential cation channel, subfamily M, member 3
0.327048	145567	TTC7B	tetratricopeptide repeat domain 7B
0.327261	1739	DLG1	discs, large homolog 1 (Drosophila)
0.327705	57107	PDSS2	prenyl (decaprenyl) diphosphate synthase, subunit 2
0.328638	8829	NRP1	neuropilin 1
0.328755	26999	CYFIP2	cytoplasmic FMR1 interacting protein 2
0.329259	6251	RSU1	Ras suppressor protein 1
0.329437	51194	IPO11	importin 11
0.329609	80312	TET1	tet oncogene 1
0.329613	23499	MACF1	microtubule-actin crosslinking factor 1
0.329924	493	ATP2B4	ATPase, Ca++ transporting, plasma membrane 4
0.330137	60685	ZFAND3	zinc finger, AN1-type domain 3
0.330559	9482	STX8	syntaxin 8
0.331092	2257	FGF12	fibroblast growth factor 12
0.331142	51313	FAM198B	chromosome 4 open reading frame 18
0.331239	10165	SLC25A13	solute carrier family 25, member 13 (citrin)
0.33227	79937	CNTNAP3	contactin associated protein-like 3
0.332644	8470	SORBS2	sorbin and SH3 domain containing 2
0.332915	9749	PHACTR2	phosphatase and actin regulator 2
0.333064	57713	SFMBT2	Scm-like with four mbt domains 2
The genome-wide gene expression profile was studied on Human Gene 1.0 ST array in U373MG cells following a 24 hour-exposure to the vehicle (DMSO) or the compound 3 at the concentration of IC50. The fold changes smaller than 0.3333, calculated by the expression levels in the compound-treated cells divided by those in the vehicle-treated cells, are considered as substantial downregulation.They are …
