# Supplementary material for: Molecular network profiling of U373MG human glioblastoma cells following induction of apoptosis by novel marine-derived anti-cancer 1,2,3,4-tetrahydroisoquinoline alkaloids
Source: Cancer Cell Int. 2012 Apr 11;12:14. doi: 10.1186/1475-2867-12-14 (PMC3441782; doi:10.1186/1475-2867-12-14)
Supplement: Additional file 6: Table S5 — The set of 274 genes downregulated in U373MG cells following exposure to RM (the compound 2a). [file 1475-2867-12-14-S6.xls]

## Sheet: DownList
Additional Table 5 The set of 274 genes downregulated in U373MG cells following exposure to RM (the compound 2a)
Fold Change	Entrez Gene ID	Gene Symbol	Gene Name
0.0679637	23362	PSD3	pleckstrin and Sec7 domain containing 3
0.0990161	100129710	MST131	MSTP131
0.105942	23236	PLCB1	phospholipase C, beta 1 (phosphoinositide-specific)
0.114168	23233	EXOC6B	exocyst complex component 6B
0.12456	9844	ELMO1	engulfment and cell motility 1
0.125283	1806	DPYD	dihydropyrimidine dehydrogenase
0.128301	1730	DIAPH2	diaphanous homolog 2 (Drosophila)
0.133443	5137	PDE1C	phosphodiesterase 1C, calmodulin-dependent 70kDa
0.138159	83989	FAM172A	family with sequence similarity 172, member A
0.138573	84978	FRMD5	FERM domain containing 5
0.143585	6869	TACR1	tachykinin receptor 1
0.144687	23081	JMJD2C	jumonji domain containing 2C
0.147933	157680	VPS13B	vacuolar protein sorting 13 homolog B (yeast)
0.150469	645323	LOC645323	hypothetical LOC645323
0.150661	4249	MGAT5	mannosyl (alpha-1,6-)-glycoprotein beta-1,6-N-acetyl-glucosaminyltransferase
0.151808	54901	CDKAL1	CDK5 regulatory subunit associated protein 1-like 1
0.154603	81846	SBF2	SET binding factor 2
0.157897	5218	PFTK1	PFTAIRE protein kinase 1
0.158761	5803	PTPRZ1	protein tyrosine phosphatase, receptor-type, Z polypeptide 1
0.159829	2042	EPHA3	EPH receptor A3
0.160107	323	APBB2	amyloid beta (A4) precursor protein-binding, family B, member 2
0.160389	4064	CD180	CD180 molecule
0.162523	51050	PI15	peptidase inhibitor 15
0.162531	7402	UTRN	utrophin
0.164222	5578	PRKCA	protein kinase C, alpha
0.165515	124540	MSI2	musashi homolog 2 (Drosophila)
0.169378	27303	RBMS3	RNA binding motif, single stranded interacting protein 3
0.172682	3569	IL6	interleukin 6 (interferon, beta 2)
0.173963	27241	BBS9	Bardet-Biedl syndrome 9
0.175996	23024	PDZRN3	PDZ domain containing ring finger 3
0.17622	10667	FARS2	phenylalanyl-tRNA synthetase 2, mitochondrial
0.177536	5087	PBX1	pre-B-cell leukemia homeobox 1
0.178545	1793	DOCK1	dedicator of cytokinesis 1
0.181179	10274	STAG1	stromal antigen 1
0.184042	23635	SSBP2	single-stranded DNA binding protein 2
0.184108	81624	DIAPH3	diaphanous homolog 3 (Drosophila)
0.186218	54808	DYM	dymeclin
0.186538	57502	NLGN4X	neuroligin 4, X-linked
0.187693	8633	UNC5C	unc-5 homolog C (C. elegans)
0.188017	51196	PLCE1	phospholipase C, epsilon 1
0.191763	23043	TNIK	TRAF2 and NCK interacting kinase
0.193744	93664	CADPS2	Ca++-dependent secretion activator 2
0.194327	6310	ATXN1	ataxin 1
0.194663	84319	C3orf26	chromosome 3 open reading frame 26
0.195022	3708	ITPR1	inositol 1,4,5-triphosphate receptor, type 1
0.195028	388815	C21orf34	chromosome 21 open reading frame 34
0.197561	64409	WBSCR17	Williams-Beuren syndrome chromosome region 17
0.198551	23092	ARHGAP26	Rho GTPase activating protein 26
0.199669	64778	FNDC3B	fibronectin type III domain containing 3B
0.202201	4651	MYO10	myosin X
0.202598	23301	EHBP1	EH domain binding protein 1
0.203868	3037	HAS2	hyaluronan synthase 2
0.204583	80114	BICC1	bicaudal C homolog 1 (Drosophila)
0.204783	23321	TRIM2	tripartite motif-containing 2
0.206468	4133	MAP2	microtubule-associated protein 2
0.206809	57451	ODZ2	odz, odd Oz/ten-m homolog 2 (Drosophila)
0.207593	169792	GLIS3	GLIS family zinc finger 3
0.209956	221895	JAZF1	JAZF zinc finger 1
0.210793	117156	SCGB3A2	secretoglobin, family 3A, member 2
0.211552	83734	ATG10	ATG10 autophagy related 10 homolog (S. cerevisiae)
0.211624	51319	RSRC1	arginine/serine-rich coiled-coil 1
0.211691	132	ADK	adenosine kinase
0.212192	5796	PTPRK	protein tyrosine phosphatase, receptor type, K
0.212311	50807	ASAP1	ArfGAP with SH3 domain, ankyrin repeat and PH domain 1
0.216713	26037	SIPA1L1	signal-induced proliferation-associated 1 like 1
0.216805	57094	CPA6	carboxypeptidase A6
0.217049	51594	NAG	neuroblastoma-amplified protein
0.218589	283310	C12orf64	chromosome 12 open reading frame 64
0.219417	56288	PARD3	par-3 partitioning defective 3 homolog (C. elegans)
0.219789	154664	ABCA13	ATP-binding cassette, sub-family A (ABC1), member 13
0.220458	2530	FUT8	fucosyltransferase 8 (alpha (1,6) fucosyltransferase)
0.221065	342035	GLDN	gliomedin
0.221635	84216	TMEM117	transmembrane protein 117
0.223441	257019	FRMD3	FERM domain containing 3
0.223755	9779	TBC1D5	TBC1 domain family, member 5
0.224086	3709	ITPR2	inositol 1,4,5-triphosphate receptor, type 2
0.224285	8672	EIF4G3	eukaryotic translation initiation factor 4 gamma, 3
0.226077	7410	VAV2	vav 2 guanine nucleotide exchange factor
0.226154	987	LRBA	LPS-responsive vesicle trafficking, beach and anchor containing
0.226188	8464	SUPT3H	suppressor of Ty 3 homolog (S. cerevisiae)
0.226283	10466	COG5	component of oligomeric golgi complex 5
0.227183	51454	GULP1	GULP, engulfment adaptor PTB domain containing 1
0.228768	6840	SVIL	supervillin
0.229357	23085	ERC1	ELKS/RAB6-interacting/CAST family member 1
0.23117	4897	NRCAM	neuronal cell adhesion molecule
0.233238	64754	SMYD3	SET and MYND domain containing 3
0.233601	4693	NDP	Norrie disease (pseudoglioma)
0.234144	8573	CASK	calcium/calmodulin-dependent serine protein kinase (MAGUK family)
0.236975	5587	PRKD1	protein kinase D1
0.237178	11278	KLF12	Kruppel-like factor 12
0.237341	2241	FER	fer (fps/fes related) tyrosine kinase
0.237663	55100	WDR70	WD repeat domain 70
0.2379	56995	TULP4	tubby like protein 4
0.238144	23097	CDC2L6	cell division cycle 2-like 6 (CDK8-like)
0.239083	4026	LPP	LIM domain containing preferred translocation partner in lipoma
0.239262	65084	TMEM135	transmembrane protein 135
0.240566	55714	ODZ3	odz, odd Oz/ten-m homolog 3 (Drosophila)
0.242492	85461	TANC1	tetratricopeptide repeat, ankyrin repeat and coiled-coil containing 1
0.242659	817	CAMK2D	calcium/calmodulin-dependent protein kinase II delta
0.24344	8732	RNGTT	RNA guanylyltransferase and 5'-phosphatase
0.243606	5795	PTPRJ	protein tyrosine phosphatase, receptor type, J
0.243622	2887	GRB10	growth factor receptor-bound protein 10
0.243939	23389	MED13L	mediator complex subunit 13-like
0.244742	10090	UST	uronyl-2-sulfotransferase
0.246275	57178	ZMIZ1	zinc finger, MIZ-type containing 1
0.247514	54622	ARL15	ADP-ribosylation factor-like 15
0.247635	114793	FMNL2	formin-like 2
0.247704	56937	PMEPA1	prostate transmembrane protein, androgen induced 1
0.247804	7813	EVI5	ecotropic viral integration site 5
0.247993	152579	SCFD2	sec1 family domain containing 2
0.248161	81617	CAB39L	calcium binding protein 39-like
0.249336	89797	NAV2	neuron navigator 2
0.251138	2762	GMDS	GDP-mannose 4,6-dehydratase
0.251173	4300	MLLT3	myeloid/lymphoid or mixed-lineage leukemia (trithorax homolog, Drosophila); translocated to, 3
0.252805	9577	BRE	brain and reproductive organ-expressed (TNFRSF1A modulator)
0.253511	2070	EYA4	eyes absent homolog 4 (Drosophila)
0.254496	1021	CDK6	cyclin-dependent kinase 6
0.255386	28234	SLCO1B3	solute carrier organic anion transporter family, member 1B3
0.255843	19	ABCA1	ATP-binding cassette, sub-family A (ABC1), member 1
0.256582	60685	ZFAND3	zinc finger, AN1-type domain 3
0.257404	4643	MYO1E	myosin IE
0.257585	284	ANGPT1	angiopoietin 1
0.258433	114786	XKR4	XK, Kell blood group complex subunit-related family, member 4
0.258704	54927	CHCHD3	coiled-coil-helix-coiled-coil-helix domain containing 3
0.259357	201266	SLC39A11	solute carrier family 39 (metal ion transporter), member 11
0.25993	1602	DACH1	dachshund homolog 1 (Drosophila)
0.260368	10371	SEMA3A	sema domain, immunoglobulin domain (Ig), short basic domain, secreted, (semaphorin) 3A
0.261308	9472	AKAP6	A kinase (PRKA) anchor protein 6
0.26186	84441	MAML2	mastermind-like 2 (Drosophila)
0.262081	3632	INPP5A	inositol polyphosphate-5-phosphatase, 40kDa
0.262401	9832	JAKMIP2	janus kinase and microtubule interacting protein 2
0.263762	1009	CDH11	cadherin 11, type 2, OB-cadherin (osteoblast)
0.264039	3720	JARID2	jumonji, AT rich interactive domain 2
0.264336	5151	PDE8A	phosphodiesterase 8A
0.264453	2200	FBN1	fibrillin 1
0.264858	9462	RASAL2	RAS protein activator like 2
0.265457	6788	STK3	serine/threonine kinase 3 (STE20 homolog, yeast)
0.265497	5608	MAP2K6	mitogen-activated protein kinase kinase 6
0.266177	79949	C10orf81	chromosome 10 open reading frame 81
0.266488	205	AK3L1	adenylate kinase 3-like 1
0.267793	55607	PPP1R9A	protein phosphatase 1, regulatory (inhibitor) subunit 9A
0.267888	5747	PTK2	PTK2 protein tyrosine kinase 2
0.268102	84320	ACBD6	acyl-Coenzyme A binding domain containing 6
0.268315	1739	DLG1	discs, large homolog 1 (Drosophila)
0.269163	10082	GPC6	glypican 6
0.269199	256691	MAMDC2	MAM domain containing 2
0.26951	5915	RARB	retinoic acid receptor, beta
0.270172	7405	UVRAG	UV radiation resistance associated gene
0.270183	114884	OSBPL10	oxysterol binding protein-like 10
0.271256	27347	STK39	serine threonine kinase 39 (STE20/SPS1 homolog, yeast)
0.271286	658	BMPR1B	bone morphogenetic protein receptor, type IB
0.272274	49855	SCAPER	S phase cyclin A-associated protein in the ER
0.272305	3691	ITGB4	integrin, beta 4
0.273393	10495	ENOX2	ecto-NOX disulfide-thiol exchanger 2
0.27363	9162	DGKI	diacylglycerol kinase, iota
0.273908	120114	FAT3	FAT tumor suppressor homolog 3 (Drosophila)
0.274825	58508	MLL3	myeloid/lymphoid or mixed-lineage leukemia 3
0.27489	57337	SENP7	SUMO1/sentrin specific peptidase 7
0.275404	11069	RAPGEF4	Rap guanine nucleotide exchange factor (GEF) 4
0.276284	1910	EDNRB	endothelin receptor type B
0.276419	79109	MAPKAP1	mitogen-activated protein kinase associated protein 1
0.276639	79712	GTDC1	glycosyltransferase-like domain containing 1
0.277091	4649	MYO9A	myosin IXA
0.277259	64759	TNS3	tensin 3
0.277601	8476	CDC42BPA	CDC42 binding protein kinase alpha (DMPK-like)
0.277641	10973	ASCC3	activating signal cointegrator 1 complex subunit 3
0.27902	57609	DIP2B	DIP2 disco-interacting protein 2 homolog B (Drosophila)
0.279144	203238	C9orf93	chromosome 9 open reading frame 93
0.279662	6091	ROBO1	roundabout, axon guidance receptor, homolog 1 (Drosophila)
0.28045	23514	KIAA0146	KIAA0146
0.28048	10257	ABCC4	ATP-binding cassette, sub-family C (CFTR/MRP), member 4
0.281018	7204	TRIO	triple functional domain (PTPRF interacting)
0.282177	1301	COL11A1	collagen, type XI, alpha 1
0.282425	27044	SND1	staphylococcal nuclease and tudor domain containing 1
0.283103	25903	OLFML2B	olfactomedin-like 2B
0.28347	7518	XRCC4	X-ray repair complementing defective repair in Chinese hamster cells 4
0.283609	9910	RABGAP1L	RAB GTPase activating protein 1-like
0.284267	57553	MICAL3	microtubule associated monoxygenase, calponin and LIM domain containing 3
0.284553	79834	SGK269	NKF3 kinase family member
0.286139	2120	ETV6	ets variant 6
0.287591	4217	MAP3K5	mitogen-activated protein kinase kinase kinase 5
0.287636	55604	LRRC16A	leucine rich repeat containing 16A
0.288513	91526	ANKRD44	ankyrin repeat domain 44
0.288963	659	BMPR2	bone morphogenetic protein receptor, type II (serine/threonine kinase)
0.289748	130507	UBR3	ubiquitin protein ligase E3 component n-recognin 3 (putative)
0.290593	7068	THRB	thyroid hormone receptor, beta (erythroblastic leukemia viral (v-erb-a) oncogene homolog 2, avian)
0.291176	222255	ATXN7L1	ataxin 7-like 1
0.291319	55366	LGR4	leucine-rich repeat-containing G protein-coupled receptor 4
0.291413	28996	HIPK2	homeodomain interacting protein kinase 2
0.292126	8828	NRP2	neuropilin 2
0.292253	84083	ZRANB3	zinc finger, RAN-binding domain containing 3
0.292443	594	BCKDHB	branched chain keto acid dehydrogenase E1, beta polypeptide
0.292746	83943	IMMP2L	IMP2 inner mitochondrial membrane peptidase-like (S. cerevisiae)
0.294482	9736	USP34	ubiquitin specific peptidase 34
0.294719	89796	NAV1	neuron navigator 1
0.294723	60412	EXOC4	exocyst complex component 4
0.295377	79071	ELOVL6	ELOVL family member 6, elongation of long chain fatty acids (FEN1/Elo2, SUR4/Elo3-like, yeast)
0.295491	2534	FYN	FYN oncogene related to SRC, FGR, YES
0.296341	55277	FGGY	FGGY carbohydrate kinase domain containing
0.296616	64764	CREB3L2	cAMP responsive element binding protein 3-like 2
0.296987	57107	PDSS2	prenyl (decaprenyl) diphosphate synthase, subunit 2
0.29772	285527	FRYL	FRY-like
0.297811	1488	CTBP2	C-terminal binding protein 2
0.299584	54828	BCAS3	breast carcinoma amplified sequence 3
0.299735	79772	MCTP1	multiple C2 domains, transmembrane 1
0.300178	286053	NSMCE2	non-SMC element 2, MMS21 homolog (S. cerevisiae)
0.301729	2869	GRK5	G protein-coupled receptor kinase 5
0.302068	25771	TBC1D22A	TBC1 domain family, member 22A
0.303663	85440	DOCK7	dedicator of cytokinesis 7
0.30374	28232	SLCO3A1	solute carrier organic anion transporter family, member 3A1
0.304205	5793	PTPRG	protein tyrosine phosphatase, receptor type, G
0.304361	23348	DOCK9	dedicator of cytokinesis 9
0.304607	26610	ELP4	elongation protein 4 homolog (S. cerevisiae)
0.304624	541472	LOC541472	hypothetical LOC541472
0.305322	170689	ADAMTS15	ADAM metallopeptidase with thrombospondin type 1 motif, 15
0.308505	11163	NUDT4	nudix (nucleoside diphosphate linked moiety X)-type motif 4
0.309171	8942	KYNU	kynureninase (L-kynurenine hydrolase)
0.309428	8648	NCOA1	nuclear receptor coactivator 1
0.309653	54541	DDIT4	DNA-damage-inducible transcript 4
0.311325	26115	TANC2	tetratricopeptide repeat, ankyrin repeat and coiled-coil containing 2
0.311374	10186	LHFP	lipoma HMGIC fusion partner
0.311881	151258	SLC38A11	solute carrier family 38, member 11
0.311999	5291	PIK3CB	phosphoinositide-3-kinase, catalytic, beta polypeptide
0.312304	55870	ASH1L	ash1 (absent, small, or homeotic)-like (Drosophila)
0.312877	55016	MARCH1	membrane-associated ring finger (C3HC4) 1
0.312896	143872	FLJ32810	Rho-type GTPase-activating protein FLJ32810
0.313192	80014	WWC2	WW and C2 domain containing 2
0.313599	10656	KHDRBS3	KH domain containing, RNA binding, signal transduction associated 3
0.314354	9353	SLIT2	slit homolog 2 (Drosophila)
0.314401	5607	MAP2K5	mitogen-activated protein kinase kinase 5
0.314443	5095	PCCA	propionyl Coenzyme A carboxylase, alpha polypeptide
0.315751	9442	MED27	mediator complex subunit 27
0.315847	2932	GSK3B	glycogen synthase kinase 3 beta
0.316236	6482	ST3GAL1	ST3 beta-galactoside alpha-2,3-sialyltransferase 1
0.316275	80224	NUBPL	nucleotide binding protein-like
0.316451	9873	FCHSD2	FCH and double SH3 domains 2
0.316701	4435	CITED1	Cbp/p300-interacting transactivator, with Glu/Asp-rich carboxy-terminal domain, 1
0.319193	7039	TGFA	transforming growth factor, alpha
0.319273	31	ACACA	acetyl-Coenzyme A carboxylase alpha
0.319448	10000	AKT3	v-akt murine thymoma viral oncogene homolog 3 (protein kinase B, gamma)
0.319622	84952	CGNL1	cingulin-like 1
0.320844	56907	SPIRE1	spire homolog 1 (Drosophila)
0.321154	220965	FAM13C1	family with sequence similarity 13, member C1
0.321515	8028	MLLT10	myeloid/lymphoid or mixed-lineage leukemia (trithorax homolog, Drosophila); translocated to, 10
0.32293	2776	GNAQ	guanine nucleotide binding protein (G protein), q polypeptide
0.323003	23505	TMEM131	transmembrane protein 131
0.323054	2012	EMP1	epithelial membrane protein 1
0.323561	2317	FLNB	filamin B, beta (actin binding protein 278)
0.323888	150684	COMMD1	copper metabolism (Murr1) domain containing 1
0.32403	5073	PARN	poly(A)-specific ribonuclease (deadenylation nuclease)
0.324168	79068	FTO	fat mass and obesity associated
0.32417	1008	CDH10	cadherin 10, type 2 (T2-cadherin)
0.325524	220594	LOC220594	TL132 protein
0.326651	221322	C6orf170	chromosome 6 open reading frame 170
0.327214	51194	IPO11	importin 11
0.327914	23078	KIAA0564	KIAA0564
0.328223	7003	TEAD1	TEA domain family member 1 (SV40 transcriptional enhancer factor)
0.328415	65975	STK33	serine/threonine kinase 33
0.3288	79096	C11orf49	chromosome 11 open reading frame 49
0.329122	63971	KIF13A	kinesin family member 13A
0.329251	2632	GBE1	glucan (1,4-alpha-), branching enzyme 1
0.329921	645051	GAGE13	G antigen 13
0.330173	29922	NME7	non-metastatic cells 7, protein expressed in (nucleoside-diphosphate kinase)
0.330483	27067	STAU2	staufen, RNA binding protein, homolog 2 (Drosophila)
0.330612	2009	EML1	echinoderm microtubule associated protein like 1
0.330817	636	BICD1	bicaudal D homolog 1 (Drosophila)
0.331173	1509	CTSD	cathepsin D
0.331739	2239	GPC4	glypican 4
0.332276	9482	STX8	syntaxin 8
0.332573	54885	TBC1D8B	TBC1 domain family, member 8B (with GRAM domain)
0.333094	6934	TCF7L2	transcription factor 7-like 2 (T-cell specific, HMG-box)
0.333121	23287	AGTPBP1	ATP/GTP binding protein 1
0.33315	23522	MYST4	MYST histone acetyltransferase (monocytic leukemia) 4
0.333263	2737	GLI3	GLI-Kruppel family member GLI3
The genome-wide gene expression profile was studied on Human Gene 1.0 ST array in U373MG cells following a 24 hour-exposure to the vehicle (DMSO) or RM (the compound 2a) at the concentration of IC50. The fold changes smaller than 0.3333, calculated by the expression levels in the compound-treated cells divided by those in the vehicle-treated cells, are considered as substantial downregulation. Th…
