# Supplementary material for: Molecular network profiling of U373MG human glioblastoma cells following induction of apoptosis by novel marine-derived anti-cancer 1,2,3,4-tetrahydroisoquinoline alkaloids
Source: Cancer Cell Int. 2012 Apr 11;12:14. doi: 10.1186/1475-2867-12-14 (PMC3441782; doi:10.1186/1475-2867-12-14)
Supplement: Additional file 8: Table S7 — The set of 196 downregulated genes and 6 upregulated genes in U373MG cells shared among the compounds 1a, 2a, and 3 treatments. [file 1475-2867-12-14-S8.xls]

## Sheet: Sheet1
Additional Table 7 The set of 196 downregulated genes and 6 upregulated genes in U373MG cells shared among the compounds 1a, 2a, and 3 treatments
Entrez Gene ID	Gene Symbol	Gene Name
196 downregulated genes
19	ABCA1	ATP-binding cassette, sub-family A (ABC1), member 1
31	ACACA	acetyl-Coenzyme A carboxylase alpha
132	ADK	adenosine kinase
323	APBB2	amyloid beta (A4) precursor protein-binding, family B, member 2
594	BCKDHB	branched chain keto acid dehydrogenase E1, beta polypeptide
636	BICD1	bicaudal D homolog 1 (Drosophila)
658	BMPR1B	bone morphogenetic protein receptor, type IB
659	BMPR2	bone morphogenetic protein receptor, type II (serine/threonine kinase)
817	CAMK2D	calcium/calmodulin-dependent protein kinase II delta
987	LRBA	LPS-responsive vesicle trafficking, beach and anchor containing
1009	CDH11	cadherin 11, type 2, OB-cadherin (osteoblast)
1602	DACH1	dachshund homolog 1 (Drosophila)
1730	DIAPH2	diaphanous homolog 2 (Drosophila)
1739	DLG1	discs, large homolog 1 (Drosophila)
1793	DOCK1	dedicator of cytokinesis 1
1806	DPYD	dihydropyrimidine dehydrogenase
2042	EPHA3	EPH receptor A3
2070	EYA4	eyes absent homolog 4 (Drosophila)
2120	ETV6	ets variant 6
2200	FBN1	fibrillin 1
2241	FER	fer (fps/fes related) tyrosine kinase
2530	FUT8	fucosyltransferase 8 (alpha (1,6) fucosyltransferase)
2534	FYN	FYN oncogene related to SRC, FGR, YES
2632	GBE1	glucan (1,4-alpha-), branching enzyme 1
2737	GLI3	GLI family zinc finger 3
2762	GMDS	GDP-mannose 4,6-dehydratase
2776	GNAQ	guanine nucleotide binding protein (G protein), q polypeptide
2887	GRB10	growth factor receptor-bound protein 10
2932	GSK3B	glycogen synthase kinase 3 beta
3632	INPP5A	inositol polyphosphate-5-phosphatase, 40kDa
3708	ITPR1	inositol 1,4,5-triphosphate receptor, type 1
3709	ITPR2	inositol 1,4,5-triphosphate receptor, type 2
3720	JARID2	jumonji, AT rich interactive domain 2
4026	LPP	LIM domain containing preferred translocation partner in lipoma
4064	CD180	CD180 molecule
4133	MAP2	microtubule-associated protein 2
4249	MGAT5	mannosyl (alpha-1,6-)-glycoprotein beta-1,6-N-acetyl-glucosaminyltransferase
4300	MLLT3	myeloid/lymphoid or mixed-lineage leukemia (trithorax homolog, Drosophila); translocated to, 3
4643	MYO1E	myosin IE
4649	MYO9A	myosin IXA
4651	MYO10	myosin X
4693	NDP	Norrie disease (pseudoglioma)
4897	NRCAM	neuronal cell adhesion molecule
5087	PBX1	pre-B-cell leukemia homeobox 1
5137	PDE1C	phosphodiesterase 1C, calmodulin-dependent 70kDa
5218	CDK14	cyclin-dependent kinase 14
5291	PIK3CB	phosphoinositide-3-kinase, catalytic, beta polypeptide
5578	PRKCA	protein kinase C, alpha
5587	PRKD1	protein kinase D1
5747	PTK2	PTK2 protein tyrosine kinase 2
5793	PTPRG	protein tyrosine phosphatase, receptor type, G
5795	PTPRJ	protein tyrosine phosphatase, receptor type, J
5796	PTPRK	protein tyrosine phosphatase, receptor type, K
5803	PTPRZ1	protein tyrosine phosphatase, receptor-type, Z polypeptide 1
5915	RARB	retinoic acid receptor, beta
6091	ROBO1	roundabout, axon guidance receptor, homolog 1 (Drosophila)
6310	ATXN1	ataxin 1
6482	ST3GAL1	ST3 beta-galactoside alpha-2,3-sialyltransferase 1
6788	STK3	serine/threonine kinase 3 (STE20 homolog, yeast)
6840	SVIL	supervillin
6869	TACR1	tachykinin receptor 1
6934	TCF7L2	transcription factor 7-like 2 (T-cell specific, HMG-box)
7039	TGFA	transforming growth factor, alpha
7068	THRB	thyroid hormone receptor, beta (erythroblastic leukemia viral (v-erb-a) oncogene homolog 2, avian)
7402	UTRN	utrophin
7405	UVRAG	UV radiation resistance associated gene
7518	XRCC4	X-ray repair complementing defective repair in Chinese hamster cells 4
7813	EVI5	ecotropic viral integration site 5
8464	SUPT3H	suppressor of Ty 3 homolog (S. cerevisiae)
8476	CDC42BPA	CDC42 binding protein kinase alpha (DMPK-like)
8573	CASK	calcium/calmodulin-dependent serine protein kinase (MAGUK family)
8633	UNC5C	unc-5 homolog C (C. elegans)
8648	NCOA1	nuclear receptor coactivator 1
8672	EIF4G3	eukaryotic translation initiation factor 4 gamma, 3
8732	RNGTT	RNA guanylyltransferase and 5'-phosphatase
9353	SLIT2	slit homolog 2 (Drosophila)
9462	RASAL2	RAS protein activator like 2
9472	AKAP6	A kinase (PRKA) anchor protein 6
9482	STX8	syntaxin 8
9577	BRE	brain and reproductive organ-expressed (TNFRSF1A modulator)
9736	USP34	ubiquitin specific peptidase 34
9779	TBC1D5	TBC1 domain family, member 5
9832	JAKMIP2	Janus kinase and microtubule interacting protein 2
9844	ELMO1	engulfment and cell motility 1
9873	FCHSD2	FCH and double SH3 domains 2
10000	AKT3	v-akt murine thymoma viral oncogene homolog 3 (protein kinase B, gamma)
10082	GPC6	glypican 6
10090	UST	uronyl-2-sulfotransferase
10186	LHFP	lipoma HMGIC fusion partner
10257	ABCC4	ATP-binding cassette, sub-family C (CFTR/MRP), member 4
10274	STAG1	stromal antigen 1
10371	SEMA3A	sema domain, immunoglobulin domain (Ig), short basic domain, secreted, (semaphorin) 3A
10466	COG5	component of oligomeric golgi complex 5
10495	ENOX2	ecto-NOX disulfide-thiol exchanger 2
10667	FARS2	phenylalanyl-tRNA synthetase 2, mitochondrial
10973	ASCC3	activating signal cointegrator 1 complex subunit 3
11069	RAPGEF4	Rap guanine nucleotide exchange factor (GEF) 4
11278	KLF12	Kruppel-like factor 12
23024	PDZRN3	PDZ domain containing ring finger 3
23043	TNIK	TRAF2 and NCK interacting kinase
23078	KIAA0564	KIAA0564
23081	KDM4C	lysine (K)-specific demethylase 4C
23085	ERC1	ELKS/RAB6-interacting/CAST family member 1
23092	ARHGAP26	Rho GTPase activating protein 26
23097	CDK19	cyclin-dependent kinase 19
23233	EXOC6B	exocyst complex component 6B
23236	PLCB1	phospholipase C, beta 1 (phosphoinositide-specific)
23301	EHBP1	EH domain binding protein 1
23321	TRIM2	tripartite motif-containing 2
23348	DOCK9	dedicator of cytokinesis 9
23362	PSD3	pleckstrin and Sec7 domain containing 3
23389	MED13L	mediator complex subunit 13-like
23505	TMEM131	transmembrane protein 131
23514	KIAA0146	KIAA0146
23522	MYST4	MYST histone acetyltransferase (monocytic leukemia) 4
23635	SSBP2	single-stranded DNA binding protein 2
26037	SIPA1L1	signal-induced proliferation-associated 1 like 1
26115	TANC2	tetratricopeptide repeat, ankyrin repeat and coiled-coil containing 2
26610	ELP4	elongation protein 4 homolog (S. cerevisiae)
27044	SND1	staphylococcal nuclease and tudor domain containing 1
27241	BBS9	Bardet-Biedl syndrome 9
27303	RBMS3	RNA binding motif, single stranded interacting protein
27347	STK39	serine threonine kinase 39 (STE20/SPS1 homolog, yeast)
28232	SLCO3A1	solute carrier organic anion transporter family, member 3A1
28996	HIPK2	homeodomain interacting protein kinase 2
49855	SCAPER	S-phase cyclin A-associated protein in the ER
50807	ASAP1	ArfGAP with SH3 domain, ankyrin repeat and PH domain 1
51194	IPO11	importin 11
51196	PLCE1	phospholipase C, epsilon 1
51319	RSRC1	arginine/serine-rich coiled-coil 1
51454	GULP1	GULP, engulfment adaptor PTB domain containing 1
51594	NBAS	neuroblastoma amplified sequence
54541	DDIT4	DNA-damage-inducible transcript 4
54622	ARL15	ADP-ribosylation factor-like 15
54808	DYM	dymeclin
54828	BCAS3	breast carcinoma amplified sequence 3
54901	CDKAL1	CDK5 regulatory subunit associated protein 1-like 1
54927	CHCHD3	coiled-coil-helix-coiled-coil-helix domain containing 3
55016	MARCH1	membrane-associated ring finger (C3HC4) 1
55366	LGR4	leucine-rich repeat-containing G protein-coupled receptor 4
55604	LRRC16A	leucine rich repeat containing 16A
55607	PPP1R9A	protein phosphatase 1, regulatory (inhibitor) subunit 9A
55870	ASH1L	ash1 (absent, small, or homeotic)-like (Drosophila)
56288	PARD3	par-3 partitioning defective 3 homolog (C. elegans)
56907	SPIRE1	spire homolog 1 (Drosophila)
56995	TULP4	tubby like protein 4
57094	CPA6	carboxypeptidase A6
57107	PDSS2	prenyl (decaprenyl) diphosphate synthase, subunit 2
57178	ZMIZ1	zinc finger, MIZ-type containing 1
57451	ODZ2	odz, odd Oz/ten-m homolog 2 (Drosophila)
57502	NLGN4X	neuroligin 4, X-linked
57609	DIP2B	DIP2 disco-interacting protein 2 homolog B (Drosophila)
58508	MLL3	myeloid/lymphoid or mixed-lineage leukemia 3
60412	EXOC4	exocyst complex component 4
60685	ZFAND3	zinc finger, AN1-type domain 3
63971	KIF13A	kinesin family member 13A
64409	WBSCR17	Williams-Beuren syndrome chromosome region 17
64754	SMYD3	SET and MYND domain containing 3
64764	CREB3L2	cAMP responsive element binding protein 3-like 2
64778	FNDC3B	fibronectin type III domain containing 3B
65084	TMEM135	transmembrane protein 135
79068	FTO	fat mass and obesity associated
79071	ELOVL6	ELOVL family member 6, elongation of long chain fatty acids (FEN1/Elo2, SUR4/Elo3-like, yeast)
79096	C11orf49	chromosome 11 open reading frame 49
79109	MAPKAP1	mitogen-activated protein kinase associated protein 1
79712	GTDC1	glycosyltransferase-like domain containing 1
79772	MCTP1	multiple C2 domains, transmembrane 1
79834	SGK269	NKF3 kinase family member
80114	BICC1	bicaudal C homolog 1 (Drosophila)
81617	CAB39L	calcium binding protein 39-like
81846	SBF2	SET binding factor 2
83734	ATG10	ATG10 autophagy related 10 homolog (S. cerevisiae)
83989	FAM172A	family with sequence similarity 172, member A
84083	ZRANB3	zinc finger, RAN-binding domain containing 3
84216	TMEM117	transmembrane protein 117
84319	C3orf26	chromosome 3 open reading frame 26
84441	MAML2	mastermind-like 2 (Drosophila)
84978	FRMD5	FERM domain containing 5
85440	DOCK7	dedicator of cytokinesis 7
85461	TANC1	tetratricopeptide repeat, ankyrin repeat and coiled-coil containing 1
89796	NAV1	neuron navigator 1
89797	NAV2	neuron navigator 2
114793	FMNL2	formin-like 2
114884	OSBPL10	oxysterol binding protein-like 10
120114	FAT3	FAT tumor suppressor homolog 3 (Drosophila)
124540	MSI2	musashi homolog 2 (Drosophila)
130507	UBR3	ubiquitin protein ligase E3 component n-recognin 3 (putative)
154664	ABCA13	ATP-binding cassette, sub-family A (ABC1), member 13
157680	VPS13B	vacuolar protein sorting 13 homolog B (yeast)
169792	GLIS3	GLIS family zinc finger 3
201266	SLC39A11	solute carrier family 39 (metal ion transporter), member 11
220965	FAM13C	family with sequence similarity 13, member C
221895	JAZF1	JAZF zinc finger 1
222255	ATXN7L1	ataxin 7-like 1
257019	FRMD3	FERM domain containing 3
285527	FRYL	FRY-like
6 upregulated genes
116039	OSR2	odd-skipped related 2 (Drosophila)
1839	HBEGF	heparin-binding EGF-like growth factor
55879	GABRQ	gamma-aminobutyric acid (GABA) receptor, theta
284391	ZNF844	zinc finger protein 844
26045	LRRTM2	leucine rich repeat transmembrane neuronal 2
116238	TLCD1	TLC domain containing 1
The genome-wide gene expression profile was studied on Human Gene 1.0 ST array in U373MG cells following a 24 hour-exposure to the vehicle (DMSO) or the compounds 1a, 2a or 3 at the concentration of IC50. The fold changes smaller than 0.3333, calculated by the expression levels in the compound-treated cells divided by those in the vehicle-treated cells, are considered as substantial downregulatio…
