# Supplementary material for: Molecular network profiling of U373MG human glioblastoma cells following induction of apoptosis by novel marine-derived anti-cancer 1,2,3,4-tetrahydroisoquinoline alkaloids
Source: Cancer Cell Int. 2012 Apr 11;12:14. doi: 10.1186/1475-2867-12-14 (PMC3441782; doi:10.1186/1475-2867-12-14)
Supplement: Additional file 7: Table S6 — The set of 9 genes upregulated in U373MG cells following exposure to RM (the compound 2a). [file 1475-2867-12-14-S7.xls]

## Sheet: SupTab6
Additional Table 6 The set of 9 genes upregulated in U373MG cells following exposure to RM (the compound 2a)
Fold Change	Entrez Gene ID	Gene Symbol	Gene Name
4.279	163259	DENND2C	DENN/MADD domain containing 2C
4.06976	284391	ZNF844	zinc finger protein 844
4.01602	1839	HBEGF	heparin-binding EGF-like growth factor
3.51568	116039	OSR2	odd-skipped related 2 (Drosophila)
3.43701	26045	LRRTM2	leucine rich repeat transmembrane neuronal 2
3.28355	64061	TSPYL2	TSPY-like 2
3.10024	116238	TLCD1	TLC domain containing 1
3.08484	121268	RHEBL1	Ras homolog enriched in brain like 1
3.00183	55879	GABRQ	gamma-aminobutyric acid (GABA) receptor, theta
The genome-wide gene expression profile was studied on Human Gene 1.0 ST array in U373MG cells following a 24 hour-exposure to the vehicle (DMSO) or RM (the compound 2a) at the concentration of IC50. The fold changes greater than 3, calculated by the expression levels in the compound-treated cells divided by those in the vehicle-treated cells, are considered as substantial upregulation. They are …
